# Supplementary material for: Asthma status and suicidal behavior risk: A meta-analysis of cohort studies
Source: PLoS One. 2025 Jun 3;20(6):e0325150. doi: 10.1371/journal.pone.0325150 (PMC12133172; doi:10.1371/journal.pone.0325150)
Supplement: S2 File — Sheet 1: All 721 records obtained from the database. Sheet 2: List of excluded documents. Sheet 3: Data extraction quality assess. Sheet 4: Data analysis process. (XLS) [file pone.0325150.s002.xls]

## Sheet: All 721 records
Reference Type	Author	Year	Title	Priority	Star	URL	Secondary Author	Translated Secondary Author	Secondary Title	Translated Secondary Title	Place Published	Publisher	Journal	Volume	Issue	Number of Volumes	Number	Pages	Number of Words	Price	Section	Tertiary Author	Translated Tertiary Author	Tertiary Title	Translated Tertiary Title	Cited Count	Num of Bibliographies	Bibliographies	Edition	DOI	Date Displayed	Date	Type of Work	Subsidiary Author	Short Title	Alternate Title	ISBN/ISSN	Original Publication	Reprint Edition	Reviewed Item	Accession Number	Call Number	Subject Category	Category	Tags	BibTeX Key	Keywords	Subject Headings	Abstract
Journal Article	Schwinn, T; Paul, R H; Hirschmiller, J; Br?hler, E; Wiltink, J; Zwerenz, R; O'Connor, R C; Wild, P S; M¨¹nzel, T; K?nig, J; Geschke, K; Moehler, M; Konstantinides, S; Justenhoven, C; Lackner, K J; Pfeiffer, N; Beutel, M E; Ernst, M	2024	Prevalence of current suicidal thoughts and lifetime suicide attempts in individuals with cancer and other chronic diseases in Germany: Evidence for differential associations from a representative community cohort	0	0	https://www.embase.com/search/results?subaction=viewrecord&id=L2034409713&from=export http://dx.doi.org/10.1016/j.jad.2024.08.093							Journal of Affective Disorders	367				193-201												10.1016/j.jad.2024.08.093	2024	2024-01-01				J. Affective Disord.	1573-2517										adult; age; aged; article; asthma; breast cancer; cancer diagnosis; cerebrovascular accident; chronic bronchitis; chronic disease; chronic kidney failure; chronic liver disease; chronic obstructive lung disease; cohort analysis; colon cancer; controlled study; cross-sectional study; deep vein thrombosis; diabetes mellitus; disease association; dyslipidemia; female; follow up; gender; Germany; hea…		Background: Research indicates an elevated risk for suicidal thoughts and behaviors (STBs) among individuals with cancer, but community-based studies on the prevalence of STBs in comparison to the general population and other chronic diseases are lacking. Methods: Data was drawn from the representative population-based, prospective Gutenberg Health Study (GHS). Participants (N = 12,382; age: M = …
Journal Article	Guo, S; Qing, G; Chen, Q; Yang, G	2024	The relationship between weight-adjusted-waist index and suicidal ideation: evidence from NHANES	0	0	https://www.embase.com/search/results?subaction=viewrecord&id=L2029837784&from=export http://dx.doi.org/10.1007/s40519-024-01666-4							Eating and Weight Disorders	29	1															10.1007/s40519-024-01666-4	2024	2024-01-01				Eating Weight Disord.	1590-1262										adult; alcohol consumption; angina pectoris; anthropometric parameters; arthritis; article; asthma; body mass; body weight; controlled study; cross-sectional study; diabetes mellitus; female; human; hypertension; major clinical study; male; malignant neoplasm; middle aged; prevalence; smoking; suicidal ideation; waist circumference; waist to weight index		Background: Amidst growing evidence of the intricate link between physical and mental health, this study aims to dissect the relationship between the waist-to-weight index (WWI) and suicidal ideation within a representative sample of the US population, proposing WWI as a novel metric for suicide risk assessment. Methods: The study engaged a sample of 9500 participants in a cross-sectional design.…
Journal Article	Alves-Costa, S; de Souza, B F; Rodrigues, F A; Ferraro, A A; Nascimento, G G; Leite, F R M; Ladeira, L L C; Batista, R F L; Thomaz, E B A F; Alves, C M C; Ribeiro, C C C	2024	High free sugars, insulin resistance, and low socioeconomic indicators: the hubs in the complex network of non-communicable diseases in adolescents	0	0	https://www.embase.com/search/results?subaction=viewrecord&id=L2031631798&from=export http://dx.doi.org/10.1186/s13098-024-01469-8							Diabetology and Metabolic Syndrome	16	1															10.1186/s13098-024-01469-8	2024	2024-01-01				Diabetol. Metab. Syndr.	1758-5996										glucose; high density lipoprotein; insulin; low density lipoprotein; triacylglycerol; adolescent; adult; age; alcohol consumption; article; asthma; Brazil; Brazilian; cardiometabolic risk factor; cigarette smoking; cluster analysis; cohort analysis; cross-sectional study; dental caries; dental health; depression; dietary fiber; disease association; drug use; dyslipidemia; educational status; entr…		Background: Noncommunicable diseases (NCDs) predominantly affect adults, but pathophysiological changes begin decades earlier, as a continuum, with initial events apparent in adolescence. Hence, early identification and intervention are crucial for the prevention and management of NCDs. We investigated the complex network of socioeconomic, behavioral, and metabolic factors associated with the pre…
Journal Article	Kim, S H; Lee, H; Jung, J H; Kim, B G; Park, D W; Park, T S; Moon, J Y; Kim, T H; Sohn, J W; Yoon, H J; Han, K; Kim, S H	2024	Asthma Increases Long-term Risk of Death by Suicide: A Nationwide Population-based Cohort Study	0	0	https://www.embase.com/search/results?subaction=viewrecord&id=L645946639&from=export http://dx.doi.org/10.1016/j.jaip.2024.11.013							The journal of allergy and clinical immunology. In practice																	10.1016/j.jaip.2024.11.013	2024	2024-01-01				J Allergy Clin Immunol Pract	2213-2201										adolescent; adult; anxiety disorder; article; asthma; child; chronic obstructive lung disease; cohort analysis; controlled study; depression; drug therapy; epidemiology; female; follow up; hospitalization; human; Korean (people); major clinical study; male; mental disease; middle aged; mortality; mortality risk; national health insurance; obesity; pharmacology; phenotype; retrospective study; ris…		BACKGROUND: Previous studies have identified an increased risk of suicidal behaviors among individuals with asthma. OBJECTIVE: We evaluated the long-term risk and factors related to suicide in the adult population with asthma. METHODS: This study used the Korean National Health Insurance Service data. We investigated the risk of suicide concerning the presence or absence of asthma and potential r…
Generic	Bercow, A; Wang, V; Davis, M; Worley, M; Elias, K; Feltmate, C	2024	Concurrent laparoscopic hysterectomy and bariatric surgery for early-stage endometrial cancer and endometrial intraepithelial neoplasia: Lessons learned from an interdisciplinary prospective feasibility trial	0	0	https://www.embase.com/search/results?subaction=viewrecord&id=L2034947460&from=export http://dx.doi.org/10.1016/j.ygyno.2024.07.396							Gynecologic Oncology	190				S268-S269												10.1016/j.ygyno.2024.07.396	2024	2024-01-01					1095-6859										abdominal wall hernia; administrative personnel; adult; asthma; bariatric surgery; body weight loss; brain pseudotumor; bulimia; cancer tissue; clinical outcome; conference abstract; consultation; controlled study; current smoker; diagnosis; dietitian; electronic medical record; endometrium; endometrium biopsy; endometrium cancer; endometrium carcinoma; fatty liver; feasibility study; female; fol…		Objectives: In the United States, obesity and metabolic syndrome, given their high prevalence in this population, are the most significant risk factors for endometrial cancer and endometrial intraepithelial neoplasia (EIN). Additionally, being obese at the time of diagnosis with endometrial cancer predicts a worse prognosis. Obesity is also associated with earlier age at diagnosis of endometrial …
Journal Article	Schuurmans, I K; Dunn, E C; Lussier, A A	2024	DNA methylation as a possible mechanism linking childhood adversity and health: Results from a 2-sample mendelian randomization study	0	0	https://www.embase.com/search/results?subaction=viewrecord&id=L2035524573&from=export http://dx.doi.org/10.1093/aje/kwae072							American Journal of Epidemiology	193	11			1541-1552												10.1093/aje/kwae072	2024	2024-01-01				Am. J. Epidemiol.	1476-6256										anorexia nervosa; anxiety; anxiety disorder; article; asthma; attention deficit hyperactivity disorder; bipolar disorder; cerebrovascular accident; childhood adversity; chronic kidney failure; chronic obstructive lung disease; coronary artery disease; depression; disease predisposition; DNA methylation; environmental factor; epigenetic modification; human; Mendelian randomization analysis; mental…		Childhood adversity is an important risk factor for adverse health across the life course. Epigenetic modifications, such as DNA methylation (DNAm), are a hypothesized mechanism linking adversity to disease susceptibility. Yet, few studies have determined whether adversity-related DNAm alterations are causally related to future health outcomes or if their developmental timing plays a role in thes…
Journal Article	Stockton, M A; Mazinyo, E W; Mlanjeni, L; Sweetland, A C; Scharf, J Y; Nogemane, K; Ngcelwane, N; Basaraba, C; Bezuidenhout, C; Sansbury, G; Olivier, D; Grobler, C; Wall, M M; Medina-Marino, A; Nobatyi, P; Wainberg, M L	2024	Validation of screening instruments for common mental disorders and suicide risk in south African primary care settings	0	0	https://www.embase.com/search/results?subaction=viewrecord&id=L2033106459&from=export http://dx.doi.org/10.1016/j.jad.2024.06.071							Journal of Affective Disorders	362				161-168												10.1016/j.jad.2024.06.071	2024	2024-01-01				J. Affective Disord.	1573-2517										adult; aged; alcohol abuse; alcoholism; anxiety assessment; anxiety disorder; arthritis; article; asthma; bipolar disorder; Columbia suicide severity rating scale; comorbidity; criterion related validity; depression; diabetes mellitus; diagnostic accuracy; disability; drug dependence; DSM-5; dysthymia; epilepsy; female; generalized anxiety disorder; Generalized Anxiety Disorder-7; headache; healt…		Introduction: In South Africa, there is limited mental health infrastructure and resources. Valid screening tools are needed to facilitate identification and linkage to care. We evaluated the performance of Patient Health Questionnaire-9 (PHQ-9), Generalized Anxiety Disorder-7 (GAD-7), Primary Care Post Traumatic Stress Disorder Screen for DSM-5 (PC-PTSD-5), and the Columbia Suicide Severity Rati…
Journal Article	Chen, V C H; Wang, T N; Kuo, C J; Yang, Y H; Lee, C P; Stewart, R; Wu, S I	2024	Associations of asthma and psychiatric comorbidities on suicide mortality among community adolescents: A 20-year cohort study	0	0	https://www.embase.com/search/results?subaction=viewrecord&id=L2034210643&from=export http://dx.doi.org/10.1016/j.psychres.2024.116087							Psychiatry Research	340																10.1016/j.psychres.2024.116087	2024	2024-01-01				Psychiatry Res.	1872-7123										adolescent; air pollution; airway obstruction; alcohol consumption; allergy; anorexia nervosa; anxiety; article; asthma; attention deficit hyperactivity disorder; binge drinking; child; cigarette smoking; cohort analysis; community; comorbidity; conjunctivitis; contact dermatitis; dyspnea; eating disorder; female; follow up; hanging; health insurance; hospitalization; human; learning disorder; ma…		Background: The role of psychiatric comorbidity as a confounder between asthma and subsequent suicide mortality in adolescents remained unclarified. Methods: This study used a 20-year community-based cohort in Taiwan. Adolescents aged 11 to 16 from 123 schools were classified into three subgroups: current asthma (symptoms present in the past year), previous asthma (history of asthma but no sympto…
Journal Article	Nelson-Piercy, C	2024	Editorial: Medical problems in pregnancy	0	0	https://www.embase.com/search/results?subaction=viewrecord&id=L2034253410&from=export http://dx.doi.org/10.1016/j.mpmed.2024.07.006							Medicine (United Kingdom)	52	10			607												10.1016/j.mpmed.2024.07.006	2024	2024-01-01				Medicine	1357-3039										diethylstilbestrol; thalidomide; valproic acid; access to treatment; asthma; breast cancer; breast feeding; cause of death; cerebrovascular accident; childbirth; congenital heart disease; cystic fibrosis; demographics; diagnostic imaging; dyspnea; editorial; emergency care; emergency ward; epilepsy; gestational diabetes; headache; heart disease; human; infertility therapy; laboratory test; lung e…
Journal Article	Kang, J; Lee, H; Kim, S; Kim, H J; Lee, H; Kwon, R; Son, Y; Kim, S; Woo, H G; Kim, M S; Koyanagi, A; Smith, L; Fond, G; Boyer, L; Rahmati, M; L¨®pez S¨¢nchez, G F; Dragioti, E; Solmi, M; Shin, J I; Kim, T; Yon, D K; Cortese, S	2024	Comorbid health conditions in people with attention-deficit/hyperactivity disorders: An umbrella review of systematic reviews and meta-analyses	0	0	https://www.embase.com/search/results?subaction=viewrecord&id=L2033274700&from=export http://dx.doi.org/10.1016/j.ajp.2024.104135							Asian Journal of Psychiatry	99																10.1016/j.ajp.2024.104135	2024	2024-01-01				Asian J. Psychiatry	1876-2026										allergic rhinitis; article; asthma; atopy; attention deficit hyperactivity disorder; bipolar disorder; comorbidity; data base; eating disorder; headache; human; hypermetropia; language ability; mental disease; meta analysis; mortality risk; non insulin dependent diabetes mellitus; obesity; personality disorder; schizophrenia; scientific literature; sleep apnea syndromes; sleep efficiency; sleep q…		Background: We aimed to systematically review meta-analyses on the link between attention-deficit/hyperactivity disorder (ADHD) and a broad range of psychiatric, physical, and behavioral health conditions (PROSPERO; no.CRD42023448907). Results: We identified 22 meta-analyses that included 544 primary studies, covering 76 unique conditions in over 234 million participants across 36 countries and s…
Journal Article	Javier, J R; Takahashi, L M	2024	Anti-Asian American, Native Hawaiian, and Pacific Islander Racism in Academic Pediatrics: Recommendations for Training, Research, and Clinical Practice	0	0	https://www.embase.com/search/results?subaction=viewrecord&id=L2035125555&from=export http://dx.doi.org/10.1016/j.acap.2024.07.005							Academic Pediatrics	24	7			S147-S151												10.1016/j.acap.2024.07.005	2024	2024-01-01				Acad. Pediatr.	1876-2867										academic achievement; article; Asian American, Native Hawaiian and Pacific Islander; asthma; cardiovascular disease; cause of death; clinical practice; communicable disease; continuing education; cultural factor; curriculum; demographics; health care access; health disparity; human; Human immunodeficiency virus infection; hypertension; immigrant; leadership; malignant neoplasm; medical education;…		This paper discusses how anti-Asian American, Native Hawaiian, and Pacific Islander (AANHPI) racism affects pediatric training, research, and clinical practice. Extant research shows that racism and discrimination are social determinants of health that impact AANHPI populations, including youth. AANHPI youth face significant health disparities and a wide range of barriers to health care access. H…
Journal Article	Mash, R; Hirschhorn, L R; Kakar, I S; John, R; Sharma, M; Praveen, D	2024	Global lessons on delivery of primary healthcare services for people with non-communicable diseases: Convergent mixed methods	0	0	https://www.embase.com/search/results?subaction=viewrecord&id=L2034620554&from=export http://dx.doi.org/10.1136/fmch-2023-002553							Family Medicine and Community Health	12	3															10.1136/fmch-2023-002553	2024	2024-01-01				Fam. Med. Community Health	2009-8774										Africa south of the Sahara; article; asthma; chronic disease; chronic obstructive lung disease; clinical competence; cognitive behavioral therapy; community care; conceptual framework; data analysis; dementia; depression; diabetes mellitus; digital technology; Far East; finance; gestational diabetes; health care access; health care delivery; health care personnel; health service; high income coun…		Objective To extract key lessons on primary healthcare (PHC) service delivery strategies for non-communicable diseases (NCD) from the work of researchers funded by the Global Alliance for Chronic Diseases (GACD). Design A convergent mixed methods study that extracted data using a standardised template from research projects funded by the GACD that focused on PHC. The strategies implemented in the…
Journal Article	Bamonti, P M; Fischer, I; Moye, J; Poghosyan, H; Pietrzak, R H	2024	Obstructive respiratory disease in U.S. veterans: Prevalence, characteristics, and health burden	0	0	https://www.embase.com/search/results?subaction=viewrecord&id=L2032699526&from=export http://dx.doi.org/10.1016/j.jpsychires.2024.05.053							Journal of Psychiatric Research	176				140-147												10.1016/j.jpsychires.2024.05.053	2024	2024-01-01				J. Psychiatr. Res.	1879-1379										nicotine; adult; alcoholism; article; asthma; childhood trauma; chronic bronchitis; chronic obstructive lung disease; cohort analysis; controlled study; cross-sectional study; disease burden; drug dependence; DSM-5; female; generalized anxiety disorder; human; major depression; male; mental health; middle aged; obstructive airway disease; posttraumatic stress disorder; prevalence; secondary data …		Objective: To examine the psychiatric and physical health burden of obstructive respiratory disease in a nationally representative sample of U.S. Veterans. Methods: Secondary data analyses were conducted using data from the 2019–2020 National Health and Resilience in Veterans Study, which surveyed a nationally representative sample of U.S. Veterans. Participants self-reported health professional-…
Journal Article	Cooney, R; Tang, D; Barrett, K; Russell, R K	2024	Children and young adults with inflammatory bowel disease have an increased incidence and risk of developing mental health conditions: A uk population-based cohort study	0	0	https://www.embase.com/search/results?subaction=viewrecord&id=L2033647416&from=export http://dx.doi.org/10.1093/ibd/izad169							Inflammatory Bowel Diseases	30	8			1264-1273												10.1093/ibd/izad169	2024	2024-01-01				Inflammatory Bowel Dis.	1536-4844										NCT05206734; acute stress disorder; adjustment disorder; adult; algorithm; allergic rhinitis; ankylosing spondylitis; anxiety; anxiety disorder; article; asthma; atopic dermatitis; attention deficit hyperactivity disorder; automutilation; behavior disorder; bipolar disorder; body dysmorphic disorder; child; clinical trial; confidence interval; coronavirus disease 2019; Crohn disease; depression; …		Background: The burden of mental health conditions in children and young adults with inflammatory bowel disease remains unclear. We assessed this using a primary care database in the United Kingdom. Methods: A retrospective, observational study compared children and young adults with incident inflammatory bowel disease 5 to 25 years of age (2010-2020) against population control subjects. Outcomes…
Journal Article	Mussa, J; Rahme, E; Dahhou, M; Nakhla, M; Dasgupta, K	2024	Patterns of gestational hypertension or preeclampsia across 2 pregnancies in relationship to chronic hypertension development: A retrospective cohort study	0	0	https://www.embase.com/search/results?subaction=viewrecord&id=L2030181991&from=export http://dx.doi.org/10.1161/JAHA.124.034777							Journal of the American Heart Association	13	13															10.1161/JAHA.124.034777	2024	2024-01-01				J. Am. Heart Assoc.	2047-9980										data analysis software; SAS version 9.4; adolescent; adult; arthritis; article; asthma; chronic disease; chronic obstructive lung disease; cohort analysis; controlled study; ethnicity; female; follow up; human; ICD-10; ICD-9; mood disorder; observational study; preeclampsia; pregnancy; pregnancy complication; public health; Quebec; recurrent disease; retrospective study; second trimester pregnanc…		BACKGROUND: Gestational hypertension (GHTN) and preeclampsia are established risk indicators for chronic hypertension. While recurrence is associated with a greater risk, it is unclear whether there are differences in risk when these gestational complications occur for the first time in an earlier pregnancy versus first occurrence in a subsequent one. We hypothesized that the absence of recurrenc…
Journal Article	Dickerson, F; Katsafanas, E; Khan, S; Origoni, A; Rowe, K; Ziemann, R S; Bhatia, K; Yang, S; Yolken, R	2024	A pilot study of repeated suicide attempts in persons hospitalized for depression: The role of immune factors	0	0	https://www.embase.com/search/results?subaction=viewrecord&id=L2033408741&from=export http://dx.doi.org/10.1016/j.jadr.2024.100823							Journal of Affective Disorders Reports	17																10.1016/j.jadr.2024.100823	2024	2024-01-01				J. Affec. Disord. Rep.	2666-9153										data analysis software; STATA Version 16.0; antibody; anticonvulsive agent; antidepressant agent; C reactive protein; gamma interferon; immunoglobulin G; interleukin 1beta; tumor necrosis factor; adult; Adverse Childhood Experiences Questionnaire; article; asthma; Barratt Impulsiveness Scale; body mass; depression; DSM-5; eczema; electronic medical record; female; hospitalization; human; inflamma…		Background: Individuals with major depressive disorder (MDD) hospitalized for a suicide attempt are at high risk for a repeated suicide attempt. Previous studies have identified immune alterations in MDD, but not the prospective association between immunological abnormalities and subsequent suicide behavior. Methods: We enrolled 69 adults with MDD following hospitalization for a suicide attempt. …
Generic	Hess, J L; Barnett, E J; Hou, J; Faraone, S V; Glatt, S J	2024	Polygenic Resilience Scores are Associated with Lower Penetrance of Schizophrenia Risk Genes, Protection Against Psychiatric and Medical Disorders, and Enhanced Mental Well-Being and Cognition	0	0	https://www.embase.com/search/results?subaction=viewrecord&id=L2033109632&from=export http://dx.doi.org/10.1101/2024.06.03.24308377							medRxiv																	10.1101/2024.06.03.24308377	2024	2024-01-01															adult; anxiety; asthma; automutilation; biobank; bipolar disorder; cardiovascular disease; cognition; cognitive defect; comorbidity; depression; digestive system function disorder; female; gastrointestinal disease; gene; genetic risk score; genome-wide association study; human; intelligence; knowledge gap; life expectancy; major clinical study; male; metabolic disorder; morbidity; mortality; pene…		In the past decade, significant advances have been made in finding genomic risk loci for schizophrenia (SCZ). This, in turn, has enabled the search for SCZ resilience loci that mitigate the impact of SCZ risk genes. Recently, we discovered the first genomic resilience profile for SCZ, completely independent from the established risk loci for SCZ. We posited that these resilience loci protect agai…
Journal Article	Onur ?im?ek, K; ?zg¨¹lnar, N	2024	Evaluation of health status of transgender sex workers in Turkey: A qualitative study	0	0	https://www.embase.com/search/results?subaction=viewrecord&id=L2030392754&from=export http://dx.doi.org/10.1016/j.aprim.2024.102875							Atencion Primaria	56	6															10.1016/j.aprim.2024.102875	2024	2024-01-01				Aten. Prim.Evaluaci¨®n del estado de salud de trabajadoras sexuales transg¨¦nero en Turqu¨ªa: un estudio cualitativo	1578-1275										adult; allergic disease; article; chronic obstructive lung disease; diabetes mellitus; female; health status; human; interview; major clinical study; male; mandatory testing; neurologic disease; private hospital; public hospital; qualitative research; sex worker; sexually transmitted disease; social security; suicide; transgender; Turkey (republic); work environment		Objective: Sex workers can be disadvantaged in terms of overall health due to challenging living and working conditions. This research aimed to evaluate the health status and experiences related to sexually transmitted infections (STDs) of unregistered transgender sex workers in Turkey. Design: It employed a phenomenological qualitative research design. Site: Data were collected in Istanbul betwe…
Journal Article	Han, C H; Lee, S; Chung, J H	2024	Association of the COVID-19 lockdown with health risk behaviors in South Korean adolescents	0	0	https://www.embase.com/search/results?subaction=viewrecord&id=L2032590160&from=export http://dx.doi.org/10.1097/MD.0000000000038453							Medicine (United States)	103	22			E38453												10.1097/MD.0000000000038453	2024	2024-01-01				Medicine	1536-5964										adolescent; alcohol consumption; allergic rhinitis; article; asthma; atopy; comorbidity; controlled study; coronavirus disease 2019; cross-sectional study; depression; exercise; female; health status; high risk behavior; human; lockdown; major clinical study; male; physiological stress; prevalence; questionnaire; self report; sexual intercourse; South Korean; substance use; suicidal behavior; sui…		Since there is no certainty about when the coronavirus disease 2019 (COVID-19) lockdown will be affected by health risk behaviors, so we investigate the effect of COVID-19-related health risk behavior changes using school-based self-reported data from a nationally representative South Korean adolescent population. We analyzed web-based self-reported data from the Korea Youth Risk Behavior Web-bas…
Journal Article	Wolf, E R; Rivara, F P; Orr, C J; Sen, A; Chapman, D A; Woolf, S H	2024	Racial and Ethnic Disparities in All-Cause and Cause-Specific Mortality Among US Youth	0	0	https://www.embase.com/search/results?subaction=viewrecord&id=L2032061135&from=export http://dx.doi.org/10.1001/jama.2024.3908							JAMA	331	20			1732-1740												10.1001/jama.2024.3908	2024	2024-01-01				JAMA	1538-3598										adolescent; adult; all cause mortality; article; asthma; cause of death; child; cross-sectional study; dilated cardiomyopathy; ethnicity; female; firearm; Hispanic; homicide; human; influenza; major clinical study; male; mortality; mortality rate; myocarditis; pneumonia; practice guideline; public health; suicide; temporal analysis		Importance: Mortality rates in US youth have increased in recent years. An understanding of the role of racial and ethnic disparities in these increases is lacking. Objective: To compare all-cause and cause-specific mortality trends and rates among youth with Hispanic ethnicity and non-Hispanic American Indian or Alaska Native, Asian or Pacific Islander, Black, and White race. Design, Setting, an…
Journal Article	Choi, M; Son, M; Bae, S; Lee, W; Kim, K N; Hyun, J K	2024	Interrupting Effect of Social Distancing on Ischemic Heart Disease, Asthma, Stroke, and Suicide Attempt Patients by PM2.5 Exposure	0	0	https://www.embase.com/search/results?subaction=viewrecord&id=L2029154561&from=export http://dx.doi.org/10.3349/ymj.2023.0135							Yonsei Medical Journal	65	5			302-313												10.3349/ymj.2023.0135	2024	2024-01-01				Yonsei Med. J.	0513-5796										air pollution; article; asthma; cerebrovascular accident; cohort analysis; controlled study; environmental health; female; human; ischemic heart disease; male; megalopolis; PM2.5 exposure; retrospective study; risk factor; seasonal variation; sensitivity analysis; social distancing; South Korea; suicide attempt; time series analysis		Purpose: This study aimed to examine the interrupting effect of social distancing (SD) on emergency department (ED) patients with ischemic heart disease (IHD), stroke, asthma, and suicide attempts by PM2.5 exposure in eight Korean megacities from 2017 to 2020. Materials and Methods: The study used National Emergency Department Information System and AirKorea data. A total of 469014 patients visit…
Journal Article	Pachur, T	2024	The perception of dramatic risks: Biased media, but unbiased minds	0	0	https://www.embase.com/search/results?subaction=viewrecord&id=L2030485252&from=export http://dx.doi.org/10.1016/j.cognition.2024.105736							Cognition	246																10.1016/j.cognition.2024.105736	2024	2024-01-01				Cognition	1873-7838										abortion; accident; appendicitis; article; asthma; availability bias; botulism; breast cancer; cause of death; cerebrovascular accident; childbirth; clinical evaluation; cold; decision making; diabetes mellitus; diabetic heart disease; drowning; electrocution; emphysema; falling; fire; firearm; firework; flame; frequency; heart disease; homicide; human; infectious hepatitis; intoxication; laypers…		In their famous study on risk judgments, Lichtenstein, Slovic, Fischhoff, Layman, and Combs (1978) concluded that people tend to overestimate the frequencies of dramatic causes of death (e.g., homicide, tornado) and underestimate the frequencies of nondramatic ones (e.g., diabetes, heart disease). Further, their analyses of newspapers indicated that dramatic risks are overrepresented in the media…
Journal Article		2024	Recent updates from the BNF (BNF 87)	0	0	https://www.embase.com/search/results?subaction=viewrecord&id=L2031446225&from=export http://dx.doi.org/10.1136/dtb.2024.000018							Drug and Therapeutics Bulletin	62	5			68-70												10.1136/dtb.2024.000018	2024	2024-01-01				Drug Ther. Bull.	1755-5248										acetylsalicylic acid; apixaban; atogepant; budesonide plus formoterol; carvedilol; cholera vaccine; clopidogrel; dabigatran etexilate; daridorexant; dengue vaccine; duloxetine; edoxaban; febuxostat; hydrocortisone; hydroxymethylglutaryl coenzyme A reductase inhibitor; isotretinoin; methotrexate; nitrofurantoin; nonsteroid antiinflammatory agent; paroxetine; prednisolone; propranolol; quinolone de…
Journal Article	Shaeri, S; Considine, J; Dainty, K N; Olasveengen, T M; Morrison, L J	2024	Accuracy of etiological classification of out-of-hospital cardiac arrest: A scoping review	0	0	https://www.embase.com/search/results?subaction=viewrecord&id=L2031679807&from=export http://dx.doi.org/10.1016/j.resuscitation.2024.110199							Resuscitation	198																10.1016/j.resuscitation.2024.110199	2024	2024-01-01				Resuscitation	1873-1570										neuroleptic agent; recreational drug; acute heart infarction; adult; advanced life support; aging; airway obstruction; Asia; asthma; Australia; autopsy; brain hemorrhage; carbon monoxide intoxication; cardiomyopathy; cerebrovascular disease; chronic disease; chronic obstructive lung disease; clinical classification; Cochrane Library; cohort analysis; convulsion; coronary artery disease; data extr…		Introduction: The Utstein reporting template classifies the etiology of OHCA into “presumed cardiac” and “obvious non-cardiac” or “medical” and “non-medical” categories; however, the accuracy of these classifications is unclear. Ascertaining more accurately the etiology of OHCA is important to tailor advanced life support and identify etiologically consistent patient cohorts for reporting inciden…
Journal Article	Maduro, G; Li, W; Huynh, M; Bernard-Davila, B; Gould, L H; Van Wye, G	2024	Descriptive study of causes of death and COVID-19-associated morbidities from the New York City electronic death record: first wave of the pandemic March–July 2020	0	0	https://www.embase.com/search/results?subaction=viewrecord&id=L2031585151&from=export http://dx.doi.org/10.1136/bmjopen-2023-072441							BMJ Open	14	4															10.1136/bmjopen-2023-072441	2024	2024-01-01				BMJ Open	2044-6055										acute heart infarction; aged; alcohol liver disease; alcoholism; all cause mortality; Alzheimer disease; article; asthma; behavior disorder; Black person; cardiovascular disease; cause of death; cerebrovascular disease; chronic liver disease; comparative study; controlled study; coronavirus disease 2019; COVID-19 pneumonia; demographics; descriptive research; diabetes mellitus; digestive system d…		Objective Assessing excess deaths from benchmarks across causes of death during the first wave of the COVID-19 pandemic and identifying morbidities most frequently mentioned alongside COVID-19 deaths in the death record. Methods Descriptive study of death records between 11 March 2020 and 27 July 2020, from the New York City Bureau of Vital Statistics. Mortality counts and percentages were compar…
Journal Article	Song, A; Koh, E J; Lee, W Y; Chang, S; Lim, J; Choi, M; Ki, M	2024	Suicide risk of chronic diseases and comorbidities: A Korean case-control study	0	0	https://www.embase.com/search/results?subaction=viewrecord&id=L2029720221&from=export http://dx.doi.org/10.1016/j.jad.2024.01.037							Journal of Affective Disorders	349				431-437												10.1016/j.jad.2024.01.037	2024	2024-01-01				J. Affective Disord.	1573-2517										acute glomerulonephritis; adult; age; aged; alcoholism; Alzheimer disease; anxiety disorder; appendicitis; article; asthma; atrial fibrillation; behavior disorder; bile duct disease; bipolar disorder; bronchus cancer; cardiomyopathy; cardiovascular disease; case control study; cataract; cerebrovascular disease; chronic disease; chronic kidney failure; chronic obstructive lung disease; colon cance…		Objectives: Chronic diseases including mental disorders have been associated with suicide. This study broadens the approach by incorporating a comprehensive list of chronic diseases and a context of comorbidities and explored their associations with suicide. Methods: Data-linkage between death registry and Korean National Health Insurance data was conducted. Suicide cases (n = 64,099) between 200…
Journal Article	Wan, J; Wang, S; Shin, D B; Syed, M N; Abuabara, K; Lemeshow, A R; Gelfand, J M	2024	Neuropsychiatric disorders in adults with atopic dermatitis: A?population-based cohort study	0	0	https://www.embase.com/search/results?subaction=viewrecord&id=L2025628616&from=export http://dx.doi.org/10.1111/jdv.19518							Journal of the European Academy of Dermatology and Venereology	38	3			543-548												10.1111/jdv.19518	2024	2024-01-01				J. Eur. Acad. Dermatol. Venereol.	1468-3083										calcineurin inhibitor; corticosteroid; adult; alcohol consumption; allergic rhinitis; anxiety; article; asthma; atopic dermatitis; attention deficit hyperactivity disorder; autism; bipolar disorder; body mass; cohort analysis; controlled study; depression; dermatology; diagnostic test accuracy study; disease burden; disease severity; electronic health record; female; follow up; general practice; …		Background: Atopic dermatitis (AD) may be associated with an increased burden of neuropsychiatric outcomes such as anxiety and depression, but longitudinal data on the impact of AD severity is lacking, and a comprehensive assessment of neuropsychiatric disease in adults with AD is needed. Objectives: Determine risk of incident neuropsychiatric disease among adults with AD by severity. Methods: A …
Journal Article	Chen, W Y; Pan, C H; Su, S S; Yang, T W; Chen, C C; Kuo, C J	2024	Incidence and Risk Profiles for Suicide Mortality in Patients With Schizophrenia Receiving Homecare Case Management in Taiwan	0	0	https://www.embase.com/search/results?subaction=viewrecord&id=L2030877196&from=export http://dx.doi.org/10.1093/schbul/sbad067							Schizophrenia Bulletin	50	2			295-303												10.1093/schbul/sbad067	2024	2024-01-01				Schizophr. Bull.	1745-1701										anticoagulant agent; antidepressant agent; antidiabetic agent; antiparkinson agent; benzodiazepine derivative; corticosteroid; long acting drug; mood stabilizer; neuroleptic agent; adult; aged; anxiety disorder; article; asthma; cardiovascular disease; case control study; case management; cerebrovascular disease; chronic obstructive lung disease; cohort analysis; comorbidity; comparative study; c…		Case management (CM)-based community therapy for patients with schizophrenia had little effect on reducing suicide mortality. We investigate the long-term suicide mortality outcome and associated risk factors in patients with schizophrenia receiving homecare (CM) in Taiwan. We enrolled a nationwide cohort of patients with schizophrenia who newly received homecare CM intervention (n = 13 317) betw…
Journal Article	Carroll, A R; Hall, M; Noelke, C; Ressler, R W; Brown, C M; Spencer, K S; Bell, D S; Williams, D J; Fritz, C Q	2024	Association of neighborhood opportunity and pediatric hospitalization rates in the United States	0	0	https://www.embase.com/search/results?subaction=viewrecord&id=L2027040486&from=export http://dx.doi.org/10.1002/jhm.13252							Journal of Hospital Medicine	19	2			120-125												10.1002/jhm.13252	2024	2024-01-01				J. Hosp. Med.	1553-5606										data analysis software; SAS version 9.4; adolescent; appendicitis; article; asthma; bipolar disorder; bronchiolitis; cellulitis; child; cohort analysis; cross-sectional study; female; gastroenteritis; health care; health care cost; health care utilization; hospital readmission; hospitalization; human; incidence; major clinical study; major depression; male; mood disorder; neighborhood; pneumonia;…		We examined associations between a validated, multidimensional measure of social determinants of health and population-based hospitalization rates among children <18 years across 18 states from the 2017 Healthcare Cost and Utilization Project State Inpatient Databases and the US Census. The exposure was ZIP code-level Child Opportunity Index (COI), a composite measure of neighborhood resources an…
Journal Article	Miranda, O; Fan, P; Qi, X; Wang, H; Brannock, M D; Kosten, T; Ryan, N D; Kirisci, L; Wang, L	2024	Prediction of adverse events risk in patients with comorbid post-traumatic stress disorder and alcohol use disorder using electronic medical records by deep learning models	0	0	https://www.embase.com/search/results?subaction=viewrecord&id=L2029709225&from=export http://dx.doi.org/10.1016/j.drugalcdep.2023.111066							Drug and Alcohol Dependence	255																10.1016/j.drugalcdep.2023.111066	2024	2024-01-01				Drug Alcohol Depend.	1879-0046										albumin; amantadine; aspartate aminotransferase; calcium; carbon dioxide; chloride; creatinine; dronabinol; empagliflozin; famciclovir; fluticasone furoate; gabapentin; glucose; hemoglobin; hydrocodone; hydrocortisone; hydroxyzine; ibuprofen; lamivudine; modafinil; omeprazole; ondansetron; oxycodone; paclitaxel; piroxicam; potassium; salazosulfapyridine; salbutamol; sodium; suvorexant; tenofovir;…		Background: Identifying co-occurring mental disorders and elevated risk is vital for optimization of healthcare processes. In this study, we will use DeepBiomarker2, an updated version of our deep learning model to predict the adverse events among patients with comorbid post-traumatic stress disorder (PTSD) and alcohol use disorder (AUD), a high-risk population. Methods: We analyzed electronic me…
Journal Article	Luo, Q; Steinberg, J; Kahn, C; Caruana, M; Grogan, P B; Page, A; Ivers, R; Banks, E; O'Connell, D L; Canfell, K	2024	Trends and projections of cause-specific premature mortality in Australia to 2044: a statistical modelling study	0	0	https://www.embase.com/search/results?subaction=viewrecord&id=L2030619373&from=export http://dx.doi.org/10.1016/j.lanwpc.2023.100987							The Lancet Regional Health - Western Pacific	43																10.1016/j.lanwpc.2023.100987	2024	2024-01-01				Lancet. Reg. Health. West. Pac.	2666-6065										acute respiratory tract disease; adult; aged; article; asthma; Australia; behavior assessment; bile duct cancer; cancer mortality; cardiovascular disease; cerebrovascular disease; cigarette smoking; drug intoxication; endocrine disease; female; gastrointestinal disease; human; injury; ischemic heart disease; lung cancer; male; melanoma; metabolic disorder; middle aged; musculoskeletal disease; no…		Background: Long-term projections of premature mortality (defined as deaths age <75 years) help to inform decisions about public health priorities. This study aimed to project premature mortality rates in Australia to 2044, and to estimate numbers of deaths and potential years of life lost (PYLL) due to premature mortality overall and for 59 causes. Methods: We examined the past trends in prematu…
Journal Article	Maka, P; Rosander, A; Sato, D; Elkbuli, A	2024	Letter re: Achieving Equitable Representation For Minorities and Underrepresented Members of the Surgical Community	0	0	https://www.embase.com/search/results?subaction=viewrecord&id=L2018804688&from=export http://dx.doi.org/10.1177/00031348221124326							American Surgeon	90	1			170-171												10.1177/00031348221124326	2024	2024-01-01				Am. Surg.	1555-9823										asthma; cardiovascular disease; clinical decision making; community; diabetes mellitus; drug dependence; health care access; health care delivery; health care personnel; health disparity; heterosexuality; human; letter; LGBTQIA+ people; medical education; obesity; psychoeducation; sexism; sexual and gender minority; smoking; suicide; surgical community; transgender
Journal Article	Lampela, P; Tanskanen, A; L?hteenvuo, M; Tiihonen, J; Taipale, H	2024	Effect of severity of depression on augmentation of antidepressant medication in young adults with depression	0	0	https://www.embase.com/search/results?subaction=viewrecord&id=L2026690679&from=export http://dx.doi.org/10.1111/acps.13633							Acta Psychiatrica Scandinavica	149	1			41-51												10.1111/acps.13633	2024	2024-01-01				Acta Psychiatr. Scand.	1600-0447										agomelatine; amfebutamone; antidepressant agent; aripiprazole; benzodiazepine derivative; citalopram; duloxetine; escitalopram; fluoxetine; mianserin; mirtazapine; neuroleptic agent; olanzapine; paroxetine; perphenazine; quetiapine; reboxetine; risperidone; sertraline; trazodone; tricyclic antidepressant agent; venlafaxine; vortioxetine; adult; anxiety disorder; article; asthma; attention deficit…		Background: Antipsychotics (AP) have been used to augment antidepressant (AD) medication in treatment-resistant depression. In this study we examined factors (including severity of depression and initial antidepressant) affecting AP augmentation, as well as which APs were initiated as augmentation in young adults. Methods: Data were extracted from Finnish nationwide registers. Of persons aged 18–…
Journal Article	Apata, J; Lyons, J G; Bradley, M C; Ma, Y; Kempner, M E; Kim, I; Eworuke, E; Pennap, D; Mosholder, A	2024	Assessing the risk of intentional self-harm in montelukast users: an updated Sentinel System analysis using ICD-10 coding	0	0	https://www.embase.com/search/results?subaction=viewrecord&id=L2027170142&from=export http://dx.doi.org/10.1080/02770903.2023.2293064							Journal of Asthma	61	7			653-662												10.1080/02770903.2023.2293064	2024	2024-01-01				J. Asthma	1532-4303										antidepressant agent; anxiolytic agent; corticosteroid; hypnotic agent; lithium; montelukast; neuroleptic agent; opiate; stabilizing agent; adolescent; adult; allergic rhinitis; article; asthma; automutilation; child; cohort analysis; controlled study; female; health care utilization; human; ICD-10-CM; ICD-9-CM; incidence; major clinical study; male; middle aged; monotherapy; propensity score; re…		Background: Montelukast prescribing information includes a Boxed Warning issued in March 2020 regarding neuropsychiatric adverse events. A previous Sentinel System study of asthma patients from 2000 to 2015 did not demonstrate an increased risk of intentional self-harm measured using the International Classification of Diseases, Ninth Revision, Clinical Modification (ICD-9-CM) codes, with montelu…
Journal Article	Vekaria, V; Patra, B G; Xi, W; Murphy, S M; Avery, J; Olfson, M; Pathak, J	2024	Association of opioid or other substance use disorders with health care use among patients with suicidal symptoms	0	0	https://www.embase.com/search/results?subaction=viewrecord&id=L2027821019&from=export http://dx.doi.org/10.1016/j.josat.2023.209177							Journal of Substance Use and Addiction Treatment	156																10.1016/j.josat.2023.209177	2024	2024-01-01				J. Subst. Use. Abuse Treat.	2949-8759										data analysis software; R version 3.6.0 R Core Team 2022; amphetamine; buprenorphine; cannabis; cocaine; methadone; opiate; psychedelic agent; adult; anemia; anxiety disorder; article; asthma; chronic disease; drug dependence; female; health care; hospitalization; human; hyperlipidemia; hypertension; ICD-10; ICD-9; major clinical study; male; mental disease; mental health service; middle aged; mo…		Introduction: Prior literature establishes noteworthy relationships between suicidal symptoms and substance use disorders (SUDs), particularly opioid use disorder (OUD). However, engagement with health care services among this vulnerable population remains underinvestigated. This study sought to examine patterns of health care use, identify risk factors in seeking treatment, and assess associatio…
Journal Article	Magnani, L; Aguglia, A; Alexander, J; Maiorano, A; Richard-Lepouriel, H; Iancau, S P; Amerio, A; Parise, A; Serafini, G; Amore, M; Nguyen, K D; Costanza, A	2024	Evening Chronotype and Suicide: Exploring Neuroinflammation and Psychopathological Dimensions as Possible Bridging Factors—A Narrative Review	0	0	https://www.embase.com/search/results?subaction=viewrecord&id=L2028067553&from=export http://dx.doi.org/10.3390/brainsci14010030							Brain Sciences	14	1															10.3390/brainsci14010030	2024	2024-01-01				Brain Sci.	2076-3425										Adult ADHD Self-Report Scale; anxiety; asthma; attention deficit hyperactivity disorder; automutilation; Barratt Impulsiveness Scale; behavior therapy; bipolar disorder; body position; cardiovascular disease; chronotype; depression; emotionality; eveningness; food intake; human; immune dysregulation; inflammation; inflammatory bowel disease; insomnia; mediation analysis; mental disease; mood; Moo…		A chronotype is generally defined as the variability of the phase angle of entrainment, while the latter reflects the relationship between the timing of a certain rhythm (e.g., the sleep–wake cycle) and the timing of an external temporal cue. Individuals can be placed on a spectrum from “morning types” (M types) to “evening types” (E types). E-chronotype has been proposed as a transdiagnostic ris…
Journal Article	Ajayi, T; Thomas, A; Nikolic, M; Henderson, L; Zaheri, A; Dwyer, D S	2024	Evolutionary conservation of putative suicidality-related risk genes that produce diminished motivation corrected by clozapine, lithium and antidepressants	0	0	https://www.embase.com/search/results?subaction=viewrecord&id=L2028596582&from=export http://dx.doi.org/10.3389/fpsyt.2024.1341735							Frontiers in Psychiatry	15																10.3389/fpsyt.2024.1341735	2024	2024-01-01				Front. Psychiatry	1664-0640										3 phosphoinositide dependent protein kinase; antidepressant agent; cholinesterase; clozapine; DCC netrin 1 receptor; glutamate ionotropic receptor AMPA type subunit 1; glutamate metabotropic receptor 5; homeodomain interacting protein kinase 2; immunoglobulin; lithium; muscarinic receptor; muscarinic receptor blocking agent; N acetylgalactosaminyl transferase 10; phosphodiesterase; phosphoinositi…		Background: Genome wide association studies (GWAS) and candidate gene analyses have identified genetic variants and genes that may increase the risk for suicidal thoughts and behaviors (STBs). Important unresolved issues surround these tentative risk variants such as the characteristics of the associated genes and how they might elicit STBs. Methods: Putative suicidality-related risk genes (PSRGs…
Journal Article	Shofu-Akanji, T O; Ola, B A; Adegbaju, D A; Ajibare, A O; Adeoye, A A; Adesina, I O	2024	Suicidal behaviour among patients with congestive cardiac failure in a Nigerian teaching hospital	0	0	https://www.embase.com/search/results?subaction=viewrecord&id=L2029176044&from=export http://dx.doi.org/10.4102/sajpsychiatry.v30i0.2204							South African Journal of Psychiatry	30																10.4102/sajpsychiatry.v30i0.2204	2024	2024-01-01				S. Afr. J. Psychiatry	2078-6786										data analysis software; SPSS version 26; adult; article; asthma; atrial fibrillation; Beck Scale of Suicidal Ideation; chest infection; chronic obstructive lung disease; congenital heart disease; congestive heart failure; cross-sectional study; diabetes mellitus; dilated cardiomyopathy; disease duration; disease exacerbation; disease severity; echocardiography; educational status; employment stat…		Background: Suicidal behaviour is an established psychiatric complication of congestive cardiac failure (CCF), contributing significantly to morbidity and death by suicide. The magnitude and risk factors for suicidal behaviour among patients with CCF are yet to be unpacked, especially in developing nations such as Nigeria. Aim: To determine the prevalence of suicidal behaviour and the risk factor…
Journal Article	Huang, Y H; Chiou, H C; Pan, C H; Wang, I S; Liao, Y T; Su, S S; Chen, C C; Kuo, C J	2024	Healthcare Utilization, Physical and Psychiatric Comorbidities Before Self-Injurious Behavior in Patients with Asthma: A Nested Case-Control Study	0	0	https://www.embase.com/search/results?subaction=viewrecord&id=L2029353146&from=export http://dx.doi.org/10.2147/JAA.S449337							Journal of Asthma and Allergy	17				411-420												10.2147/JAA.S449337	2024	2024-01-01				J. Asthma Allerg.	1178-6965										data analysis software; SAS v9.2; antidepressant agent; benzodiazepine; adult; aged; article; asthma; automutilation; bipolar disorder; cardiovascular disease; case control study; Charlson Comorbidity Index; chronic respiratory tract disease; controlled study; depression; female; follow up; health care utilization; health status; hospitalization; human; ICD-9-CM; internal medicine; lifestyle; maj…		Background: Patients with asthma experience more physical, psychological, and financial burdens; a link between asthma and suicidality has been reported in research. Purpose: This study analyzed the medical utilization and comorbidity before their self-injurious behavior in patients with asthma. Methods: We enrolled 186,862 patients newly diagnosed with asthma between 1999 and 2013 from the Natio…
Journal Article	Hagell, A; McKeown, R	2024	Health inequalities and the social determinants of adolescent health	0	0	https://www.embase.com/search/results?subaction=viewrecord&id=L2029621013&from=export http://dx.doi.org/10.1183/2312508X.10010923							ERS Monograph	2024	104			12-22												10.1183/2312508X.10010923	2024	2024-01-01				ERS Monogr.	2312-5098										adolescent; adolescent health; anxiety; article; asthma; childhood obesity; depression; employment status; environmental exposure; ethnicity; experience; Family Affluence Scale; health care personnel; health disparity; health literacy; health service; home environment; housing instability; human; income group; maternal deprivation; mental health; mortality rate; obesity; physical activity; povert…		AYA come from a range of different backgrounds, and these diverse lived experiences have varying physical and mental health outcomes. These outcomes are “health inequalities”. Poorer health outcomes have been linked with socioeconomic status and the wider context of people’s lives – these are “social determinants of health”. Certain social determinants are particularly influential in shaping youn…
Journal Article	Lee, H; Cho, J K; Park, J; Lee, H; Fond, G; Boyer, L; Kim, H J; Park, S; Cho, W; Lee, H; Lee, J; Yon, D K	2024	Machine Learning-Based Prediction of Suicidality in Adolescents With Allergic Rhinitis: Derivation and Validation in 2 Independent Nationwide Cohorts	0	0	https://www.embase.com/search/results?subaction=viewrecord&id=L2030524435&from=export http://dx.doi.org/10.2196/51473							Journal of Medical Internet Research	26	1															10.2196/51473	2024	2024-01-01				J. Med. Internet Res.	1438-8871										academic achievement; adolescent; adolescent health; age; alcohol consumption; allergic rhinitis; article; asthma; atopic dermatitis; body mass; clinical feature; clinical outcome; cohort analysis; controlled study; cross validation; data accuracy; depression; feature selection; female; health survey; hopelessness; household income; human; machine learning; major clinical study; male; people by s…		Background: Given the additional risk of suicide-related behaviors in adolescents with allergic rhinitis (AR), it is important to use the growing field of machine learning (ML) to evaluate this risk. Objective: This study aims to evaluate the validity and usefulness of an ML model for predicting suicide risk in patients with AR. Methods: We used data from 2 independent survey studies, Korea Youth…
Journal Article	Bacchi, P S; Suen, P; Fatori, D; Razza, L B; Afonso, L; Klein, I; Cavendish, B; Moreno, M L; Santos, I S; Bense?or, I; Lotufo, P; Brunoni, A R	2024	Incidence of suicidal ideation in a cohort of civil servants during the COVID-19 pandemic in Brazil: insights from the ELSA-Brasil Study	0	0	https://www.embase.com/search/results?subaction=viewrecord&id=L2031767318&from=export http://dx.doi.org/10.47626/2237-6089-2023-0701							Trends in Psychiatry and Psychotherapy	46																10.47626/2237-6089-2023-0701	2024	2024-01-01				Trends	2237-6089										data analysis software; Stata; adult; alcohol abuse; anthropometric parameters; anxiety; article; asthma; cerebrovascular accident; childhood adversity; chronic bronchitis; chronic disease; civil servant; cohort analysis; compulsion; coronavirus disease 2019; depression; educational status; enzyme linked immunosorbent assay; fatigue; female; human; hypertension; incidence; lifestyle modification;…		Objective: This study investigated the incidence of suicidal ideation and its associated risk factors in the state of S?o Paulo in the Brazilian Longitudinal Study of Adult Health (Estudo Longitudinal de Sa¨²de do Adulto [ELSA-Brasil]) cohort during the coronavirus disease 2019 (COVID-19) pandemic. Methods: In a pre-pandemic ELSA-Brasil onsite assessment in 2016-2018 (wave 3) and a pandemic onlin…
Journal Article	Al Eid, F; Albanna, A; Joseph, J; Talo, S; Jeyaseelan, L; Sultan, M A	2024	Exploring the impact of stimulant medications on weight in children with attention deficit hyperactivity disorder in Dubai, United Arab Emirates	0	0	https://www.embase.com/search/results?subaction=viewrecord&id=L2032054681&from=export http://dx.doi.org/10.3389/fpsyt.2024.1392846							Frontiers in Psychiatry	15																10.3389/fpsyt.2024.1392846	2024	2024-01-01				Front. Psychiatry	1664-0640										data analysis software; Statistical Package for the Social Sciences and Statistical software; amphetamine; dexamphetamine; dopamine; lisdexamfetamine; methylphenidate; psychostimulant agent; risperidone; adolescent; adult; anxiety; appetite; article; asthma; attention deficit hyperactivity disorder; autism; bipolar disorder; birth weight; body weight; body weight change; brain development; cesare…		Objective: Attention deficit hyperactivity disorder (ADHD), prevalent in 5% of children worldwide, impacts academic performance and often coexists with psychiatric disorders. Psychostimulant medications are primary treatments for ADHD, enhancing dopamine to reduce symptoms. However, dopamine increase may cause appetite loss. This pioneering study in the United Arab Emirates (UAE) explores psychos…
Journal Article	Jo, Y W; Kwon, H S; Min, J; Her, Y; Kwon, J W	2024	Neuropsychiatric Events Related to Montelukast and Pranlukast in Adults With Asthma and Rhinitis: A 10-Year Nationwide Population-Based Study	0	0	https://www.embase.com/search/results?subaction=viewrecord&id=L2035126242&from=export http://dx.doi.org/10.1016/j.jaip.2024.09.010							Journal of Allergy and Clinical Immunology: In Practice																	10.1016/j.jaip.2024.09.010	2024	2024-01-01				J. Allergy Clin. Immunol. Pract.	2213-2198										adult; aged; article; asthma; case control study; cohort analysis; comorbidity; controlled study; drug therapy; female; human; Korean (people); lowest income group; major clinical study; male; mental deficiency; mental disease; prescription; rhinitis; risk factor; sleep disorder; special situation for pharmacovigilance; suicide; leukotriene receptor blocking agent; montelukast; pranlukast		Background: Epidemiological studies of neuropsychiatric events (NPEs) associated with leukotriene receptor antagonists (LTRAs) have yielded inconsistent results. Recent studies have demonstrated strong temporal relationships between LTRA prescription and NPE occurrence, indicating a need for further investigation. Objective: To investigate potential LTRA-related NPEs and associated risk factors. …
Journal Article	Xu, X; Li, S; Chen, Y; Deng, X; Li, J; Xiong, D; Xie, H	2024	Association between allergic diseases and mental health conditions: An umbrella review	0	0	https://www.embase.com/search/results?subaction=viewrecord&id=L2036207517&from=export http://dx.doi.org/10.1016/j.jaci.2024.10.030							Journal of Allergy and Clinical Immunology																	10.1016/j.jaci.2024.10.030	2024	2024-01-01				J. Allergy Clin. Immunol.	1097-6825										A Measurement Tool to Assess Systematic Reviews; allergic asthma; allergic disease; allergic rhinitis; anxiety; asthma; atopic dermatitis; attention deficit hyperactivity disorder; causality; Cochrane Library; cohort analysis; depression; drug therapy; food allergy; human; mental disease; mental health; meta analysis; prediction; review; sleep disorder; suicidal ideation; suicide attempt; systema…		Background: The mental health conditions of allergic diseases have been investigated, but the consistency and magnitude of their effects are unclear. The aim of this umbrella review was to systematically evaluate the published evidence on allergic diseases and mental health conditions to establish a new hierarchy of evidence and identify gaps in this area of research. Methods: We systematically s…
Journal Article	NCT	2024	Effect of Qigong on Sleep Quality in Fibromyalgia	0	0	https://cochrane.66557.net/central/doi/10.1002/central/CN-02685327/full																									2024	2024-01-01															Anti‐Inflammatory Agents; Fibromyalgia; Myofascial Pain Syndromes		Fibromyalgia is a disease of unknown and complex an etiopathogenetic, and although pain is its main characteristic, it also stands out for being a disease with multiple symptoms such as fatigue, sleep disorders, anxiety and depressive disorders. For thirty years, various diagnostic criteria, screening and instruments have been developed in the clinical setting, posing a major challenge to researc…
Journal Article	ISRCTN	2024	Enhanced cognitive behavioural therapy for self-harm in comorbid physical and mental health conditions: a pragmatic randomised controlled trial	0	0	https://cochrane.66557.net/central/doi/10.1002/central/CN-02743855/full																									2024	2024-01-01																	INTERVENTION: This study encompasses two primary components. Firstly, it involves administering a 15‐week enhanced Cognitive Behavioral Therapy (CBT) intervention along with standard care (treatment as usual) and assessing its impact on psychological factors and biological markers compared to individuals receiving treatment as usual only alone. Secondly, the study includes the collection of biolo…
Journal Article	NCT	2024	Healing Minds: biofeedback and Breathing Practices in Children and Adolescents With ADHD	0	0	https://cochrane.66557.net/central/doi/10.1002/central/CN-02767699/full																									2024	2024-01-01															Attention Deficit Disorder with Hyperactivity		Attention‐Deficit Hyperactivity Disorder (ADHD) affects 2.8% of adults and 5.9% of youthworldwide, and is more prevalent in males compared to females. There are both genetic andenvironmental risks for developing ADHD. As such, the condition is an epigenetic disorderwith a complex pathophysiology that includes numerous biological pathways. Numerousco‐morbidities are associated with ADHD including …
Journal Article	Kim, S H; Lee, H; Jung, J H; Kim, B G; Park, D W; Park, T S; Moon, J Y; Kim, T H; Sohn, J W; Yoon, H J; Han, K; Kim, S H	2024	Asthma Increases Long-term Risk of Death by Suicide: A Nationwide Population-based Cohort Study	0	0	http://www.ncbi.nlm.nih.gov/entrez/query.fcgi?cmd=Retrieve&db=pubmed&dopt=Abstract&list_uids=39608752&query_hl=1							J Allergy Clin Immunol Pract											The journal of allergy and clinical immunology. In practice						10.1016/j.jaip.2024.11.013	2024 Nov 26	2024-11-26	Journal Article				2213-2201 (Electronic)	Copyright ? 2024. Published by Elsevier Inc.			39608752						Asthma; Depression; Epidemiology; Risk; Suicide		BACKGROUND: Previous studies have identified an increased risk of suicidal behaviors among individuals with asthma. OBJECTIVE: We evaluated the long-term risk and factors related to suicide in the adult population with asthma. METHODS: This study used the Korean National Health Insurance Service data. We investigated the risk of suicide concerning the presence or absence of asthma and potential r…
Journal Article	Chen, V C; Wang, T N; Kuo, C J; Yang, Y H; Lee, C P; Stewart, R; Wu, S I	2024	Associations of asthma and psychiatric comorbidities on suicide mortality among community adolescents: A 20-year cohort study	0	0	http://www.ncbi.nlm.nih.gov/entrez/query.fcgi?cmd=Retrieve&db=pubmed&dopt=Abstract&list_uids=39182318&query_hl=1							Psychiatry Res	340				116087						Psychiatry research						10.1016/j.psychres.2024.116087	2024 Oct	2024-10-01	Journal Article				1872-7123 (Electronic); 0165-1781 (Linking)	Copyright ? 2024. Published by Elsevier B.V.			39182318						Anxiety; Asthma; Depression; Psychiatric comorbidities; Risk factors; Suicide mortality	Humans; *Asthma/epidemiology/mortality; Adolescent; Male; Female; Taiwan/epidemiology; *Comorbidity; *Mental Disorders/epidemiology/mortality; Child; *Suicide/statistics & numerical data; Cohort Studies; Attention Deficit Disorder with Hyperactivity/epidemiology/mortality; Proportional Hazards Models; Risk Factors	BACKGROUND: The role of psychiatric comorbidity as a confounder between asthma and subsequent suicide mortality in adolescents remained unclarified. METHODS: This study used a 20-year community-based cohort in Taiwan. Adolescents aged 11 to 16 from 123 schools were classified into three subgroups: current asthma (symptoms present in the past year), previous asthma (history of asthma but no sympto…
Journal Article	Ferro, M A; Chan, CKY; Browne, D T; Colman, I; Dubin, J A; Duncan, L	2024	Suicidal Ideation and Attempts Among Youth With Physical-Mental Comorbidity in Canada: Proposal for an Epidemiological Study	0	0	http://www.ncbi.nlm.nih.gov/entrez/query.fcgi?cmd=Retrieve&db=pubmed&dopt=Abstract&list_uids=38963692&query_hl=1							JMIR Res Protoc	13				e57103						JMIR research protocols						10.2196/57103	2024 Jul 4	2024-07-04	Journal Article				1929-0748 (Electronic); 1929-0748 (Linking)	?Mark A Ferro, Christy K Y Chan, Dillon T Browne, Ian Colman, Joel A Dubin, Laura Duncan. Originally published in JMIR Research Protocols (https://www.researchprotocols.org), 04.07.2024.			38963692						adolescents; children; chronic disease; epidemiology; mental health; suicidality	Humans; Adolescent; Child; Canada/epidemiology; *Suicidal Ideation; *Suicide, Attempted/statistics & numerical data/psychology; Female; Male; *Comorbidity; Child, Preschool; *Mental Disorders/epidemiology/psychology; Infant; Chronic Disease/epidemiology/psychology; Prevalence; Risk Factors; Health Surveys	BACKGROUND: Evidence suggests that having a chronic physical illness (CPI; eg, asthma, diabetes, and epilepsy) is an independent risk factor for suicidality (ie, suicidal ideation or attempts) among youth. Less is known about the mechanisms linking CPI and suicidality. Some evidence suggests that mental illness (eg, depression and anxiety) or neurodevelopmental disorder (eg, attention-deficit/hyp…
Journal Article	Guo, S; Qing, G; Yang, G	2024	The relationship between chronic disease variety and quantity and suicidal ideation: A cross-sectional study of NHANES	0	0	http://www.ncbi.nlm.nih.gov/entrez/query.fcgi?cmd=Retrieve&db=pubmed&dopt=Abstract&list_uids=38943724&query_hl=1							J Psychosom Res	184				111854						Journal of psychosomatic research						10.1016/j.jpsychores.2024.111854	2024 Sep	2024-09-01	Journal Article				1879-1360 (Electronic); 0022-3999 (Linking)	Copyright ? 2024 Elsevier Inc. All rights reserved.			38943724						Chronic diseases; NHANES; Public health; Social work interventions; Suicidal thoughts	Humans; *Suicidal Ideation; Cross-Sectional Studies; Male; Female; Adult; *Nutrition Surveys; Middle Aged; Chronic Disease/psychology; United States/epidemiology; Risk Factors; Aged; Young Adult	BACKGROUND: This cross-sectional study examines the link between chronic diseases and suicidal thoughts in U.S. adults using 2013-2018 National Health and Nutrition Examination Survey (NHANES) data, aiming to identify potential risk factors for suicidal ideation. METHODS: Using NHANES data, we analyzed the association between various chronic conditions (hypertension, diabetes, asthma, etc.) and s…
Journal Article	Wolf, E R; Rivara, F P; Orr, C J; Sen, A; Chapman, D A; Woolf, S H	2024	Racial and Ethnic Disparities in All-Cause and Cause-Specific Mortality Among US Youth	0	0	http://www.ncbi.nlm.nih.gov/entrez/query.fcgi?cmd=Retrieve&db=pubmed&dopt=Abstract&list_uids=38703403&query_hl=1							JAMA	331	20			1732-1740						JAMA						10.1001/jama.2024.3908	2024 May 28	2024-05-28	Comparative Study; Journal Article; Research Support, N.I.H., Extramural				1538-3598 (Electronic); 0098-7484 (Print); 0098-7484 (Linking)				38703403							Adolescent; Child; Child, Preschool; Female; Humans; Infant; Male; Young Adult; Cause of Death/trends; Cross-Sectional Studies; Ethnicity/statistics & numerical data; *Health Status Disparities; *Mortality/ethnology/trends; *Suicide/ethnology/statistics & numerical data; United States/epidemiology; *Wounds and Injuries/epidemiology/ethnology/mortality; Racial Groups/ethnology/statistics & numeric…	IMPORTANCE: Mortality rates in US youth have increased in recent years. An understanding of the role of racial and ethnic disparities in these increases is lacking. OBJECTIVE: To compare all-cause and cause-specific mortality trends and rates among youth with Hispanic ethnicity and non-Hispanic American Indian or Alaska Native, Asian or Pacific Islander, Black, and White race. DESIGN, SETTING, AN…
Journal Article	Choi, M; Son, M; Bae, S; Lee, W; Kim, K N; Hyun, J K	2024	Interrupting Effect of Social Distancing on Ischemic Heart Disease, Asthma, Stroke, and Suicide Attempt Patients by PM(2.5) Exposure	0	0	http://www.ncbi.nlm.nih.gov/entrez/query.fcgi?cmd=Retrieve&db=pubmed&dopt=Abstract&list_uids=38653569&query_hl=1							Yonsei Med J	65	5			302-313						Yonsei medical journal						10.3349/ymj.2023.0135	2024 May	2024-05-01	Journal Article; Research Support, Non-U.S. Gov't				1976-2437 (Electronic); 0513-5796 (Print); 0513-5796 (Linking)	? Copyright: Yonsei University College of Medicine 2024.			38653569						Interrupted time series analysis; emergency medicine; particulate matter 2.5; social distancing	Humans; *Asthma/prevention & control/epidemiology; *Particulate Matter/adverse effects; *Suicide, Attempted/statistics & numerical data; *Myocardial Ischemia/prevention & control/epidemiology; *Stroke/prevention & control/epidemiology; *Emergency Service, Hospital/statistics & numerical data; Republic of Korea/epidemiology; Male; Female; Physical Distancing; Interrupted Time Series Analysis; Midd…	PURPOSE: This study aimed to examine the interrupting effect of social distancing (SD) on emergency department (ED) patients with ischemic heart disease (IHD), stroke, asthma, and suicide attempts by PM(2.5) exposure in eight Korean megacities from 2017 to 2020. MATERIALS AND METHODS: The study used National Emergency Department Information System and AirKorea data. A total of 469014 patients vis…
Journal Article	Apata, J; Lyons, J G; Bradley, M C; Ma, Y; Kempner, M E; Kim, I; Eworuke, E; Pennap, D; Mosholder, A	2024	Assessing the risk of intentional self-harm in montelukast users: an updated Sentinel System analysis using ICD-10 coding	0	0	http://www.ncbi.nlm.nih.gov/entrez/query.fcgi?cmd=Retrieve&db=pubmed&dopt=Abstract&list_uids=38064517&query_hl=1							J Asthma	61	7			653-662						The Journal of asthma : official journal of the Association for the Care of Asthma						10.1080/02770903.2023.2293064	2024 Jul	2024-07-01	Journal Article				1532-4303 (Electronic); 0277-0903 (Linking)				38064517						ICD-9 codes; Suicide; inhaled corticosteroids; leukotriene receptor antagonist; neuropsychiatric events	Humans; *Acetates/adverse effects/administration & dosage/therapeutic use; Male; Female; *International Classification of Diseases; *Cyclopropanes; Adult; *Sulfides; *Quinolines/adverse effects/administration & dosage; Middle Aged; Adolescent; Child; *Asthma/drug therapy; Young Adult; *Self-Injurious Behavior/epidemiology/chemically induced; *Anti-Asthmatic Agents/adverse effects/administration &…	BACKGROUND: Montelukast prescribing information includes a Boxed Warning issued in March 2020 regarding neuropsychiatric adverse events. A previous Sentinel System study of asthma patients from 2000 to 2015 did not demonstrate an increased risk of intentional self-harm measured using the International Classification of Diseases, Ninth Revision, Clinical Modification (ICD-9-CM) codes, with montelu…
Journal Article	Licinio, J; Wong, M L	2023	Digital footprints as a new translational approach for mental health care: a commentary	0	0	https://www.embase.com/search/results?subaction=viewrecord&id=L2023207935&from=export http://dx.doi.org/10.1007/s44192-023-00032-7							Discover Mental Health	3	1															10.1007/s44192-023-00032-7	2023	2023-01-01				Discov. Mental Health	2731-4383										smartphone; nociceptin receptor; nociceptin receptor antagonist; addiction; algorithm; anhedonia; arthritis; article; asthma; cognition; depression; diabetes mellitus; digital footprint; endocrinology; epigenetics; executive function; global navigation satellite system; health care; health care policy; human; hypertension; imaging; immunology; language; memory; mental disease; mental health; ment…		There is a crisis in mental health care, with more people suffering from psychiatric disorders than resources that are available for treatment, even though spending is substantial. Millions who suffer from addiction, psychosis, depression and suicidality are either untreated or inadequately treated and organized psychiatry is unable to reach them. Possibly as reflection of under-treatment of psyc…
Journal Article	Chen, A I; Ebisu, K; Benmarhnia, T; Basu, R	2023	Emergency department visits associated with wildfire smoke events in California, 2016–2019	0	0	https://www.embase.com/search/results?subaction=viewrecord&id=L2027257353&from=export http://dx.doi.org/10.1016/j.envres.2023.117154							Environmental Research	238																10.1016/j.envres.2023.117154	2023	2023-01-01				Environ. Res.	1096-0953										monitor; acute disease; acute heart infarction; adolescent; adult; aged; air; air basin; anxiety; article; asthma; California; cerebrovascular disease; child; chronic disease; chronic lower respiratory disease; clinical assessment; clinical classifications software refined code; clinical examination; clinical outcome; concentration (parameter); demographics; diabetes mellitus; disease association…		Wildfire smoke has been associated with adverse respiratory outcomes, but the impacts of wildfire on other health outcomes and sensitive subpopulations are not fully understood. We examined associations between smoke events and emergency department visits (EDVs) for respiratory, cardiovascular, diabetes, and mental health outcomes in California during the wildfire season June–December 2016–2019. …
Journal Article	Lee, Y; Lee, S; Park, S; Kang, S K; Lee, J H; Lee, D W; Choi, W J; Lee, W	2023	The relationship between exposure to environmental noise and risk of atopic dermatitis, asthma, and allergic rhinitis	0	0	https://www.embase.com/search/results?subaction=viewrecord&id=L2028435201&from=export http://dx.doi.org/10.1016/j.ecoenv.2023.115677							Ecotoxicology and Environmental Safety	268																10.1016/j.ecoenv.2023.115677	2023	2023-01-01				Ecotoxicol. Environ. Saf.	1090-2414										adolescent; adult; allergic rhinitis; article; asthma; atopic dermatitis; child; circadian rhythm; disease severity; environmental disease; environmental exposure; epidemiology; female; hospitalization; human; infant; long term exposure; male; middle aged; noise; noise measurement; population; prevalence ratio; risk assessment; spatiotemporal analysis		Background: Noise is defined as unwanted sound. It may induce negative emotions and mental health problems and may even lead to increased suicide risk. However, the impact of noise exposure on environmental diseases and disease severity is not well understood. This study aimed to elucidate the association between night-time noise exposure and the prevalence of environmental diseases in South Kore…
Journal Article	Hj?rtstam, N; Rawshani, A; Hells¨¦n, G; R?munddal, T	2023	Comorbidities prior to out-of-hospital cardiac arrest and diagnoses at discharge among survivors	0	0	https://www.embase.com/search/results?subaction=viewrecord&id=L2028558745&from=export http://dx.doi.org/10.1136/openhrt-2023-002308							Open Heart	10	2															10.1136/openhrt-2023-002308	2023	2023-01-01				Open Heart	2053-3624										implantable cardioverter defibrillator; angiotensin receptor antagonist; anticoagulant agent; antidiabetic agent; antilipemic agent; antithrombocytic agent; beta adrenergic receptor blocking agent; calcium channel blocking agent; dipeptidyl carboxypeptidase inhibitor; diuretic agent; acute heart infarction; acute kidney failure; aged; alcoholism; Alzheimer disease; angina pectoris; aortic aneurys…		Background Out-of-hospital cardiac arrest (OHCA) has a dismal prognosis with overall survival around 10%. Previous studies have shown conflicting results regarding the prevalence and significance of comorbidities in OHCA, as well as the underlying causes. Previously, 80% of sudden cardiac arrest have been attributed to coronary artery disease. We studied comorbidities and discharge diagnoses in O…
Journal Article	Kim, H B; Park, Y S; Lee, J E; Han, K D; Park, Y H	2023	Study on relationship between self-recognition of voice disorder and mental health status: Korea National Health and Nutrition Examination Survey	0	0	https://www.embase.com/search/results?subaction=viewrecord&id=L2025444617&from=export http://dx.doi.org/10.1016/j.jad.2023.05.082							Journal of Affective Disorders	338				482-486												10.1016/j.jad.2023.05.082	2023	2023-01-01				J. Affective Disord.	1573-2517										adult; allergic rhinitis; article; asthma; clinical feature; controlled study; cross-sectional study; depression; diabetes mellitus; drinking; education; female; human; hypertension; income; Korea; major clinical study; male; mental health; mental stress; middle aged; nutrition; physical activity; public health; questionnaire; retrospective study; smoking; sociodemographics; suicidal ideation; su…		Background: The voice has been thought to be associated with emotions, but conducting large-scale research on this relationship has some limitations. To overcome these limitations, questionnaires have been utilized as a research tool. Methods: A population-based cross-sectional study was done. A total of 15,977 participants completed questionnaires regarding self-recognition of voice disorder (SR…
Journal Article	Colijn, M A	2023	Response to Treatment in 3q29 Deletion Syndrome-Associated Psychosis: A Mini-Review	0	0	https://www.embase.com/search/results?subaction=viewrecord&id=L2026884013&from=export http://dx.doi.org/10.1159/000531747							Neuropsychobiology	82	5			263-270												10.1159/000531747	2023	2023-01-01				Neuropsychobiology	1423-0224										antidepressant agent; aripiprazole; atypical antipsychotic agent; blonanserin; buspirone; chlorpromazine; clozapine; donepezil; fluphenazine decanoate; haloperidol; haloperidol decanoate; lamotrigine; levomepromazine; lithium; loxapine; mood stabilizer; neuroleptic agent; olanzapine; paliperidone; perphenazine; prochlorperazine; psychotropic agent; quetiapine; risperidone; sertraline; steroid; tr…		3q29 deletion syndrome is characterized by various developmental abnormalities, medical issues, and neuropsychiatric symptoms, including psychosis. Although this syndrome may confer the greatest risk for schizophrenia of any copy number variation, response to antipsychotic medication has infrequently been described in the literature, and no reviews on the topic currently exist. As such, the purpo…
Journal Article	Schuurmans, I; Dunn, E; Lussier, A	2023	76. DNA METHYLATION AS A POSSIBLE CAUSAL MECHANISM LINKING CHILDHOOD ADVERSITY AND HEALTH: RESULTS FROM TWO-SAMPLE MENDELIAN RANDOMIZATION STUDY	0	0	https://www.embase.com/search/results?subaction=viewrecord&id=L2027702043&from=export http://dx.doi.org/10.1016/j.euroneuro.2023.08.181							European Neuropsychopharmacology	75				S97-S98												10.1016/j.euroneuro.2023.08.181	2023	2023-01-01				Eur. Neuropsychopharmacol.	1873-7862										alcohol; opiate; adolescence; adolescent; adult; adulthood; alcohol consumption; anorexia nervosa; anxiety disorder; asthma; attention deficit hyperactivity disorder; autism; bipolar disorder; cannabis addiction; cerebrovascular accident; child; childhood; childhood adversity; chronic kidney failure; chronic obstructive lung disease; cohort analysis; conference abstract; controlled study; coronar…		Background: Childhood adversity is an important risk factor for physical and mental disorders across the life course. One potential mechanism linking adversity to disease susceptibility is through epigenetic modifications, such as DNA methylation (DNAm), as children exposed to adversity have altered epigenetic profiles in both childhood and adolescence. Yet, it remains unclear whether these DNAm …
Journal Article	Apata, J; Lyons, J G; Bradley, M C; Ma, Y; Kempner, M E; Kim, I; Eworuke, E; Pennap, D; Mosholder, A D	2023	6.62 Assessing the Risk of Intentional Self-Harm in Montelukast Users: An Observational Study in the Sentinel System Using ICD-10 Coding	0	0	https://www.embase.com/search/results?subaction=viewrecord&id=L2027710371&from=export http://dx.doi.org/10.1016/j.jaac.2023.09.469							Journal of the American Academy of Child and Adolescent Psychiatry	62	10			S305-S306												10.1016/j.jaac.2023.09.469	2023	2023-01-01				J. Am. Acad. Child Adolesc. Psychiatry	1527-5418										corticosteroid; montelukast; adolescent; adult; asthma; automutilation; child; conference abstract; controlled study; female; groups by age; human; ICD-10-CM; ICD-9-CM; incidence; major clinical study; male; null result; observational study; probability; risk assessment; school child; sensitivity analysis; suicide attempt		Objectives: Montelukast prescribing information includes a Boxed Warning issued in March 2020 for neuropsychiatric adverse events. A previous study in the Sentinel System in patients with asthma from 2000 to 2015 showed no increased risk of intentional self-harm (ISH) measured using the ICD-9 Clinical Modification (ICD-9-CM) codes in patients dispensed montelukast vs inhaled corticosteroids (ICS)…
Journal Article	Lo, C W H; Pathadka, S; Qin, S X; Fung, L W Y; Yan, V K C; Yiu, H H E; Bloom, C I; Wong, I C K; Chan, E W Y	2023	Neuropsychiatric events associated with montelukast in patients with asthma: a systematic review	0	0	https://www.embase.com/search/results?subaction=viewrecord&id=L2026138457&from=export http://dx.doi.org/10.1183/16000617.0079-2023							European Respiratory Review	32	169															10.1183/16000617.0079-2023	2023	2023-01-01				Eur. Respir. Rev.	1600-0617										montelukast; adverse outcome; anxiety disorder; asthma; clinical effectiveness; clinical feature; comorbidity; depression; disease association; disease severity; drug effect; drug efficacy; drug response; drug safety; human; ICD-10; mental disease; prescription; review; risk factor; sleep disorder; suicide; systematic review; treatment outcome		Background: The United States Food and Drug Administration issued a black box warning on the mental health adverse effects of montelukast in 2020. Age-related effects on the risk of developing specific neuropsychiatric events in montelukast users remain largely unknown. Objective: To describe the risk of neuropsychiatric events associated with montelukast in adults and children with asthma. Metho…
Journal Article	Newsome, M	2023	Discrimination Has Trapped People of Color in Unhealthy Urban ‘Heat Islands’	0	0	https://www.embase.com/search/results?subaction=viewrecord&id=L2025490782&from=export http://dx.doi.org/10.1038/d41586-023-02618-1							Nature	621	7979			S48-S49												10.1038/d41586-023-02618-1	2023	2023-01-01				Nature	1476-4687										air temperature; asthma; Black person; canopy; Caucasian; cause of death; chronic obstructive lung disease; depression; diabetes mellitus; exhaustion; extreme hot weather; heat island; heat stroke; human; humidity; island (geological); low temperature; muscle cramp; neighborhood; note; pollution; poverty; prematurity; suicide; summer; United States; urban area		People of color, more than other groups, live in neighborhoods prone to excess heat and the illnesses that go with it. [Figure not available: see fulltext.].
Journal Article	Giannouchos, T; Pirrallo, R; Ukert, B	2023	Factors associated with persistent multiyear frequent emergency department use	0	0	https://www.embase.com/search/results?subaction=viewrecord&id=L2026164393&from=export http://dx.doi.org/10.1136/emermed-2022-212740							Emergency Medicine Journal	40	8			589-595												10.1136/emermed-2022-212740	2023	2023-01-01				Emerg. Med. J.	1472-0213										abdominal pain; adult; alcoholism; anxiety disorder; article; asthma; backache; cohort analysis; comorbidity; comparative study; controlled study; data base; drug dependence; Elixhauser comorbidity index; emergency care; emergency ward; female; Florida; follow up; headache; health care cost; health care utilization; human; incidence; injury; major clinical study; male; Massachusetts; middle aged;…		Background Although frequent emergency department (ED) users have been widely studied in cross-sectional settings, there is some evidence suggesting that most frequent ED users do not remain frequent users over multiple consecutive years. The objective of this study was to explore the association between persistent multiyear frequent ED use and individuals' characteristics. Methods A retrospectiv…
Journal Article	Green, J M; Fabricant, S P; Duval, C J; Panchal, V R; Cahoon, S S; Mandelbaum, R S; Ouzounian, J G; Wright, J D; Matsuo, K	2023	Trends, Characteristics, and Maternal Morbidity Associated With Unhoused Status in Pregnancy	0	0	https://www.embase.com/search/results?subaction=viewrecord&id=L641919198&from=export http://dx.doi.org/10.1001/jamanetworkopen.2023.26352							JAMA network open	6	7			e2326352												10.1001/jamanetworkopen.2023.26352	2023	2023-01-01				JAMA Netw Open	2574-3805										adult; alcoholism; American Indian; coronavirus disease 2019; cross-sectional study; female; human; newborn; pregnancy; social problem; United States		Importance: Unhoused status is a substantial problem in the US. Pregnancy characteristics and maternal outcomes of individuals experiencing homelessness are currently under active investigation to optimize health outcomes for this population. Objective: To assess the trends, characteristics, and maternal outcomes associated with unhoused status in pregnancy. Design, Setting, and Participants: Thi…
Journal Article	Brook, C; Burdon, J; Trembath, P	2023	Comment on ‘Cough syncope as a cause of motor vehicle crash: fatal distraction?’	0	0	https://www.embase.com/search/results?subaction=viewrecord&id=L2024560660&from=export http://dx.doi.org/10.1111/imj.16163							Internal Medicine Journal	53	7			1295-1296												10.1111/imj.16163	2023	2023-01-01				Intern. Med. J.	1445-5994										asthma; cardiovascular disease; central nervous system disease; coughing; cystic fibrosis; decision making; faintness; homicide; human; influenza A; letter; obstructive lung disease; pertussis; physician; postnasal drip; prevalence; pulmonary eosinophilia; sleep deprivation; smoking; suicide; traffic accident; uncertainty
Journal Article	Shotton, H; Koomson, D; Docherty, M; Srivastava, V; Mason, M	2023	A Picture of Health? A Review of the Quality of Physical Healthcare Provided to Adult Patients Admitted to a Mental Health Inpatient Setting	0	0	https://www.embase.com/search/results?subaction=viewrecord&id=L643579196&from=export http://dx.doi.org/10.1192/bjo.2023.318							BJPsych Open	9				S110												10.1192/bjo.2023.318	2023	2023-01-01				BJPsych Int.	2056-4724										adult; asthma; automutilation; cardiovascular disease; caregiver; chronic obstructive lung disease; conference abstract; controlled study; diabetes mellitus; electronic patient record; female; health care personnel; homicide; human; major clinical study; male; mental health; mental health service; middle aged; questionnaire; self poisoning; suicide; United Kingdom		Aims. To identify and explore remediable factors in the clinical and organisation of the physical healthcare provided to adult patients admitted to a mental health inpatient setting. Methods. Data from 291 clinical, 56 Trust-level and 224 Hospital-level organisational questionnaires were completed; 285 sets of case notes were peer reviewed; 168 service user and 79 carer surveys were reviewed to a…
Journal Article	Silverio-Murillo, A; Balmori De La Miyar, J R; Mart¨ªnez-Alfaro, A	2023	Non-COVID-19 deaths in times of pandemic	0	0	https://www.embase.com/search/results?subaction=viewrecord&id=L639511807&from=export http://dx.doi.org/10.1093/pubmed/fdac115							Journal of public health (Oxford, England)	45	2			e196-e203												10.1093/pubmed/fdac115	2023	2023-01-01				J Public Health (Oxf)	1741-3850										cause of death; coronavirus disease 2019; homicide; human; male; pandemic; suicide		BACKGROUND AND OBJECTIVE: To investigate the effect of the COVID-19 pandemic on non-COVID-19 deaths in Mexico. METHODS: This study analyzes monthly administrative data on 15 different causes of death in Mexico from 2017 to 2020. The effects of the COVID-19 pandemic on non-COVID-19 deaths are conducted using a difference-in-differences methodology and an event study. RESULTS: The evidence shows mi…
Journal Article	Gonzalez-Uribe, V; Vidaurri-De La Cruz, H; Gomez-Nu?ez, A; Leyva-Calderon, J A; Mojica-Gonzalez, Z S	2023	Comorbidities & burden of disease in atopic dermatitis	0	0	https://www.embase.com/search/results?subaction=viewrecord&id=L2024584100&from=export http://dx.doi.org/10.12932/ap-231022-1484							Asian Pacific Journal of Allergy and Immunology	41	2			97-105												10.12932/ap-231022-1484	2023	2023-01-01				Asian Pac. J. Allergy Immunol.	2228-8694										vitamin D; alopecia areata; atopic dermatitis; autism; autoimmune disease; brain infarction; cardiovascular disease; cerebrovascular accident; Charlson Comorbidity Index; comorbidity; contact dermatitis; cutaneous xerosis; depression; disease burden; disease severity; epilepsy; eye disease; human; hyperactivity; lifestyle modification; malignant neoplasm; mental health; metabolic syndrome X; migr…		Background: Atopic dermatitis is associated with an increased frequency of other atopic & allergic manifestations, including asthma in 10% to 30% of cases depending on age, allergic rhinitis, food allergies, eosinophilic diseases, and allergic conjunctivitis. The comorbidities outside the atopic march are overall less frequent than in psoriasis. Objective: This review aims to demonstrate the inte…
Journal Article		2023	Montelukast: nightmares	0	0	https://www.embase.com/search/results?subaction=viewrecord&id=L2025849099&from=export							Prescrire International	32	249			159													2023	2023-01-01				Prescrire Int.	1167-7422										montelukast; aggression; asthma; automutilation; clinical outcome; depression; human; mental disease; nightmare; note; pharmacovigilance; sleep walking; suicidal ideation; suicide; suicide attempt; World Health Organization; singulair
Journal Article	Braciszewski, J M; Lanier, A; Yeh, H H; Sala-Hamrick, K; Simon, G E; Rossom, R C; Lynch, F L; Waring, S C; Lu, C Y; Owen-Smith, A A; Beck, A; Daida, Y G; Maye, M; Frank, C; Hendriks, M; Fabian, N; Ahmedani, B K	2023	Health Diagnoses and Service Utilization in the Year Before Youth and Young Adult Suicide	0	0	https://www.embase.com/search/results?subaction=viewrecord&id=L2034531102&from=export http://dx.doi.org/10.1176/appi.ps.20220145							Psychiatric Services	74	6			566-573												10.1176/appi.ps.20220145	2023	2023-01-01				Psychiatr. Serv.	1557-9700										adolescent; adult; alcoholism; ambulatory care; anxiety disorder; article; asthma; attention deficit hyperactivity disorder; backache; cadaver; case control study; child; controlled study; depression; diagnosis; drug dependence; education; epilepsy; female; health care utilization; health insurance; human; ICD-10; ICD-9-CM; male; mental disease; poverty; psychosis; sleep disorder; suicidal ideati…		Objective: Suicide rates among young people are rising. Health care visits provide opportunities for identification and intervention, yet studies have been limited by small or circumscribed samples. This study sought to expand the knowledge base by examining health care encounters and diagnoses among young people who later died by suicide. Methods: This case-control study examined diagnoses of me…
Journal Article	Kammoun, S; Ghezala, H B; Jazia, A B; Brahmi, N	2023	Study of illicit drug intoxications in patients admitted in intensive care unit	0	0	https://www.embase.com/search/results?subaction=viewrecord&id=L641788935&from=export http://dx.doi.org/10.1186/s13613-023-01131-y							Annals of Intensive Care	13																10.1186/s13613-023-01131-y	2023	2023-01-01				Ann. Intensive Care	2110-5820										buprenorphine; cannabis; cocaine; diamorphine; illicit drug; lysergide; midomafetamine; adult; alcoholism; asthma; case report; clinical article; clinical trial; conference abstract; drug combination; drug dependence; drug intoxication; drug overdose; drug toxicity; ECG abnormality; electrocardiography; epilepsy; human; hypokalemia; intensive care unit; intoxication; length of stay; male; multipl…		Rationale: Illicit drugs are often consumed by young people during festivity for their psychostimulant effect. They are more and more commonly used worldwide. The objective of the present study was to describe the epidemiology, clinical and therapeutic features of poisoning with illicit drugs. Patients and methods/materials and methods: It is a retrospective descriptive monocentric study conducte…
Journal Article	Hedley, D; Batterham, P J; Bury, S M; Clapperton, A; Denney, K; Dissanayake, C; Fox, P; Frazier, T W; Gallagher, E; Hayward, S M; Robinson, J; Sahin, E; Trollor, J; Uljarevi?, M; Stokes, M A	2023	The Suicidal Ideation Attributes Scale-Modified (SIDAS-M): Development and preliminary validation of a new scale for the measurement of suicidal ideation in autistic adults	0	0	https://www.embase.com/search/results?subaction=viewrecord&id=L2019605469&from=export http://dx.doi.org/10.1177/13623613221131234							Autism	27	4			1115-1131												10.1177/13623613221131234	2023	2023-01-01				Autism	1461-7005										adult; aged; allergy; anxiety; area under the curve; article; Asperger syndrome; asthma; attention deficit hyperactivity disorder; autism; Columbia suicide severity rating scale; confirmatory factor analysis; construct validity; controlled study; convergent validity; COVID-19 Impact Scale; data analysis; demographics; depression; Depression, Anxiety and Stress Scales; developmental delay; diagnos…		The study describes the development and preliminary psychometric validation of the Suicidal Ideation Attributes Scale-Modified (SIDAS-M), a five-item assessment of suicidal ideation for use with autistic adults. Participants (n = 102 autistic adults; 58% women, 34% men, 8% nonbinary; Mage = 41.75, SD = 12.89) completed an online survey including the SIDAS-M at Time 1 and participated in follow-up…
Journal Article	Skoloda, D; Dowd-Green, C; Burdalski, C; Patino, M; Weinstein, S; Merrey, J; Stewart, R	2023	A pragmatic review of varenicline prescribing practices	0	0	https://www.embase.com/search/results?subaction=viewrecord&id=L2023343141&from=export http://dx.doi.org/10.1016/j.japh.2023.01.010							Journal of the American Pharmacists Association	63	3			832-837.e1												10.1016/j.japh.2023.01.010	2023	2023-01-01				J. Am. Pharm. Assoc.	1544-3450										amfebutamone; varenicline; adult; aged; anxiety disorder; article; asthma; bipolar disorder; cardiovascular disease; chronic obstructive lung disease; comorbidity; controlled study; depression; diabetes mellitus; diabetic patient; drug indication; drug use; female; general practitioner; health care survey; human; major clinical study; male; medical history; medical record review; mental disease; …		Background: Smoking is the leading preventable cause of illness and premature death worldwide. Most tobacco users desire to quit, but few are successful. Guidelines recommend varenicline as an initial treatment recommendation to support smoking cessation. Objectives: Determine whether historic warnings preclude the use of varenicline as an initial treatment recommendation in patients with and wit…
Journal Article	Goh, W S; Tan, J H N; Luo, Y; Ng, S H; Sulaiman, M S B M; Wong, J C M; Loh, V W K	2023	Risk and protective factors associated with adolescent depression in Singapore: a systematic review	0	0	https://www.embase.com/search/results?subaction=viewrecord&id=L641309649&from=export http://dx.doi.org/10.4103/singaporemedj.SMJ-2021-192							Singapore medical journal																	10.4103/singaporemedj.SMJ-2021-192	2023	2023-01-01				Singapore Med J	2737-5935										adolescent depression; adolescent health; adult; asthma; child abuse; child parent relation; chronic disease; depression; eligibility; Embase; ethnicity; female; game addiction; gender; human; internet addiction; lifestyle; literacy; male; Medline; mental health; narrative; Newcastle-Ottawa scale; optimism; physiological stress; primary medical care; psychological aspect; PsycINFO; review; risk a…		Introduction: Adolescent depression is prevalent, and teen suicide rates are on the rise locally. A systemic review to understand associated risk and protective factors is important to strengthen measures for the prevention and early detection of adolescent depression and suicide in Singapore. This systematic review aims to identify the factors associated with adolescent depression in Singapore. …
Journal Article	Gaitatzis, A; Majeed, A	2023	Multimorbidity in people with epilepsy	0	0	https://www.embase.com/search/results?subaction=viewrecord&id=L2023694681&from=export http://dx.doi.org/10.1016/j.seizure.2023.03.021							Seizure	107				136-145												10.1016/j.seizure.2023.03.021	2023	2023-01-01				Seizure	1532-2688										aging; asthma; attention deficit hyperactivity disorder; autism; behavior disorder; cardiovascular disease; cerebral palsy; cerebrovascular accident; clinical feature; comorbidity; conceptual framework; congenital malformation; constipation; degenerative disease; depression; diabetes mellitus; disease burden; dyspepsia; eating disorder; environmental factor; epilepsy; epileptic patient; frailty; …		Multimorbidity is an emerging priority in healthcare due to associations with the ageing population, frailty, polypharmacy, health and social care demands. It affects 60–70% of adults and 80% of children with epilepsy. Neurodevelopmental conditions are commonly seen in children with epilepsy, while cancer, cardiovascular and neurodegenerative conditions often afflict older people with epilepsy. M…
Journal Article	Heneghan, J A; Goodman, D M; Ramgopal, S	2023	Hospitalizations at United States Children's Hospitals and Severity of Illness by Neighborhood Child Opportunity Index	0	0	https://www.embase.com/search/results?subaction=viewrecord&id=L2021363990&from=export http://dx.doi.org/10.1016/j.jpeds.2022.10.018							Journal of Pediatrics	254				83-90.e8												10.1016/j.jpeds.2022.10.018	2023	2023-01-01				J. Pediatr.	1097-6833										article; asthma; automutilation; bronchiolitis; child; controlled study; coronavirus disease 2019; cross-sectional study; diabetic complication; disease severity; female; hospitalization; human; intensive care unit; length of stay; major clinical study; male; mood disorder; neighborhood; neutropenia; non insulin dependent diabetes mellitus; observational study; pandemic; pediatric hospital; preva…		Objective: To describe the association between neighborhood opportunity measured by the Child Opportunity Index 2.0 (COI) and patterns of hospital admissions and disease severity among children admitted to US pediatric hospitals. Study design: Retrospective, cross-sectional study of 773 743 encounters for children <18 years of age admitted to US children's hospitals participating in the Pediatric…
Journal Article	Purohith, A N; Vaidyanathan, S; Udupa, S T; Munoli, R N; Agarwal, S; Prabhu, M A; Praharaj, S K	2023	Electroconvulsive Therapy in Patients With Cardiac Implantable Electronic Devices: A Case Report and Systematic Review of Published Cases	0	0	https://www.embase.com/search/results?subaction=viewrecord&id=L2023075523&from=export http://dx.doi.org/10.1097/YCT.0000000000000851							Journal of ECT	39	1			46-52												10.1097/YCT.0000000000000851	2023	2023-01-01				J. ECT	1533-4112										cardiac implantable electronic device; cardiac rhythm management device; coronary stent; Endurity Core PP2140; on demand pacemaker; pulse generator; amfebutamone; desvenlafaxine; mirtazapine; paroxetine; sertraline; adult; anhedonia; appetite; article; asthma; case report; clinical article; depression; dyslipidemia; electroconvulsive therapy; faintness; first-degree relative; heart ventricle extr…		Objective The aims of the study were to report the case of a 54-year-old man with recurrent depressive disorder with multiple medical comorbidities having a dual-chamber pacemaker, treated successfully with 11 sessions of electroconvulsive therapy, and to conduct a systematic review of published cases documenting the use of electroconvulsive therapy (ECT) in patients with cardiac implantable elec…
Journal Article	D¨ªaz-Castro, L; Hoffman, K L	2023	Characteristics of early and late onset pediatric depression	0	0	https://www.embase.com/search/results?subaction=viewrecord&id=L642171726&from=export http://dx.doi.org/10.1192/j.eurpsy.2023.1528							European Psychiatry	66				S729												10.1192/j.eurpsy.2023.1528	2023	2023-01-01				Eur. Psychiatry	1778-3585										age; anxiety; asthma; attention deficit hyperactivity disorder; child; comorbidity; conference abstract; depression; enuresis; family history; female; firearm; hazard assessment; human; informed consent; major clinical study; male; mental disease; mental hospital; Mexico City; onset age; school child; substance abuse; suicide		Introduction: Depression, anxiety and suicide are serious psychiatric conditions that affect Mexican youth (Institute for Health Metrics and Evaluation, IHME, 2022), with depression showing a prevalence greater than 16%. Suicide ranks as the second most important cause of deathin this age group, (6/100,000 deaths), the first being violent deaths by firearms (15/100,000 deaths;IHME, 2022). Objecti…
Journal Article	Park, J; Chandran, A	2023	Associations of only-child status with health outcomes and risky behaviors in Korean middle- and high-school students: An outcome-wide analysis	0	0	https://www.embase.com/search/results?subaction=viewrecord&id=L2021957865&from=export http://dx.doi.org/10.1016/j.pmedr.2022.102101							Preventive Medicine Reports	31																10.1016/j.pmedr.2022.102101	2023	2023-01-01				Preventive Med. Reports	2211-3355										adolescent; alcohol consumption; article; asthma; body mass; clinical outcome; cluster analysis; comparative study; cross-sectional study; family conflict; female; health survey; high risk behavior; high school student; human; male; middle school student; only child; outcome assessment; parent; passive smoking; risk behavior; sensitivity analysis; sexual behavior; sibling; smoking; social status;…		The proportion of children who are the only child in the family are increasing. Several associations between only-child status and health outcomes or risky behaviors have been identified, but no study has explored associations across a wide range of outcomes in a single study. We used the 2019 Korea Youth Risk Behavior Survey, a nationwide cross-sectional survey of 57,303 middle and high school s…
Journal Article	Astorri, E; Clerici, G; Gallo, G; Raina, P; Pellai, A	2023	Online extreme challenges putting children at risk: what we know to date	0	0	https://www.embase.com/search/results?subaction=viewrecord&id=L2023038112&from=export http://dx.doi.org/10.23736/S2724-5276.22.06892-6							Minerva Pediatrics	75	1			98-109												10.23736/S2724-5276.22.06892-6	2023	2023-01-01				Minerva Pediatr.	2724-5780										alcohol abuse; amnesia; anxiety; asphyxia; asthma; automutilation; borderline state; burning sensation; cerebrovascular accident; child; chronic lung disease; consciousness; convulsion; coughing; cystic fibrosis; depression; distress syndrome; dyspnea; epithelium lesion; euphoria; frostbite; headache; human; hyperemia; hypoxia; Internet; mental health; morbidity; mortality; nausea; oxygenation; p…		INTRODUCTION: Extreme online challenges consist in taking part in challenges proposed on web and sharing the results in videos posted on social media. The use of social networks is widespread among the very young, giving easy access to potentially dangerous content with consequences on health. EVIDENCE ACQUISITION: The aim of this literature review was to describe the most common challenges invol…
Journal Article	Cooney, R; Tang, D; Barrett, K; Russell, R K	2023	Children and young adults with inflammatory bowel disease have an increased incidence and risk of developing mental health conditions: A UK population-based cohort study	0	0	https://www.embase.com/search/results?subaction=viewrecord&id=L640360844&from=export http://dx.doi.org/10.1093/ecco-jcc/jjac190.0028							Journal of Crohn's and Colitis	17				i39-i40												10.1093/ecco-jcc/jjac190.0028	2023	2023-01-01				J. Crohn's Colitis	1876-4479										acute stress disorder; adjustment disorder; adolescent; adult; allergic rhinitis; ankylosing spondylitis; anxiety disorder; asthma; atopic dermatitis; attention deficit hyperactivity disorder; automutilation; behavior disorder; bipolar disorder; body dysmorphic disorder; cancer patient; child; cohort analysis; conference abstract; controlled study; Crohn disease; depression; diabetes mellitus; ea…		Background: While it is widely recognised that inflammatory bowel disease (IBD) is associated with depression and anxiety, the burden of mental health conditions in children and young adults with IBD remains unclear. This study assessed this burden using UK populationbased data Methods: A retrospective observational study was performed using a large UK primary care dataset (Optimum Patient Care R…
Journal Article	Rios-Duarte, J A; Silverberg, J I	2023	Vitiligo is associated with mental health disorders, substance abuse, cardiovascular risk factors and events, and venous thromboembolism: analysis of the 2015-2019 nationwide emergency department sample	0	0	https://www.embase.com/search/results?subaction=viewrecord&id=L640792184&from=export http://dx.doi.org/10.1093/bjd/ljac106.010							British Journal of Dermatology	188				i8												10.1093/bjd/ljac106.010	2023	2023-01-01				Br. J. Dermatol.	1365-2133										acute kidney failure; adult; alcoholism; angina pectoris; anxiety; asthma; atrial fibrillation; cardiovascular risk factor; cerebrovascular accident; comorbidity; complication; conference abstract; controlled study; coronary artery disease; coronary atherosclerosis; depression; diabetes mellitus; emergency ward; esophagitis; essential hypertension; female; gastroesophageal reflux; heart failure; …		Washington School of Medicine, Washington, DC, USA Vitiligo is a chronic inflammatory depigmenting skin disease that is associated with psychosocial burden and quality of life impact. Previous studies show that patients with vitiligo have an increased likelihood of autoimmune diseases, but they reveal conflicting results regarding mental health disorders, cardiovascular disease, venous thromboemb…
Journal Article	Kwon, J W; Jo, Y W; Kwon, H S; Min, J; Her, Y	2023	Montelukast and pranlukast related neuropsychiatric events in adults with asthma and rhinitis	0	0	https://www.embase.com/search/results?subaction=viewrecord&id=L640832315&from=export http://dx.doi.org/10.1111/resp.14433							Respirology	28				74												10.1111/resp.14433	2023	2023-01-01				Respirology	1323-7799										leukotriene receptor blocking agent; montelukast; pranlukast; adult; adverse drug reaction; aged; asthma; case control study; cohort analysis; comorbidity; conference abstract; controlled study; diagnosis; drug therapy; female; human; lowest income group; major clinical study; male; mental disease; prescription; prevalence; rhinitis; risk assessment; rural area; side effect; suicide		Background and Aims: There have been concerns about the risk of neuropsychiatric events (NE) in using montelukast, one of leukotriene receptor antagonists (LTRA). We investigated the occurrence of NE according to usage of LTRA (montelukast or pranlukast). Methods: A 12-year population cohort comprising about 1 million subjects collected from the Korean claims database were used. Adult patients wi…
Journal Article	Kong, W; Mao, W; Zhang, L; Wu, Y	2023	Disproportionality analysis of quinolone safety in children using data from the FDA adverse event reporting system (FAERS)	0	0	https://www.embase.com/search/results?subaction=viewrecord&id=L2021235554&from=export http://dx.doi.org/10.3389/fped.2022.1069504							Frontiers in Pediatrics	10																10.3389/fped.2022.1069504	2023	2023-01-01				Front. Pediatr.	2296-2360										NCT01069900; alanine aminotransferase; aspartate aminotransferase; ciprofloxacin; levofloxacin; meropenem; methotrexate; moxifloxacin; ofloxacin; ondansetron; ozenoxacin; vancomycin; abdominal distension; abdominal pain; abnormal behavior; acute kidney failure; adolescent; adult; alanine aminotransferase level; anaphylaxis; anemia; antibiotic prophylaxis; antibiotic therapy; aplastic anemia; arth…		Background: Quinolones are widely prescribed for the treatment or prevention of infectious diseases in children. To gain further insight into quinolone-associated adverse event (AE) in children and better protect pediatric patients, continued surveillance of safety data is essential. The purpose of this study was to characterize the safety profiles of quinolone-associated AEs in children by minin…
Journal Article	Boice, J D; Cohen, S S; Mumma, M T; Howard, S C; Yoder, R C; Dauer, L T	2023	Mortality among medical radiation workers in the United States, 1965–2016	0	0	https://www.embase.com/search/results?subaction=viewrecord&id=L2016893616&from=export http://dx.doi.org/10.1080/09553002.2021.1967508							International Journal of Radiation Biology	99	2			183-207												10.1080/09553002.2021.1967508	2023	2023-01-01				Int. J. Radiat. Biol.	1362-3095										x ray protective clothing; accidental injury; acquired immune deficiency syndrome; acute lymphoblastic leukemia; acute myeloid leukemia; adult; aged; Alzheimer disease; article; asthma; behavior disorder; biliary tract cancer; bladder cancer; bone cancer; bone marrow; brain cancer; bronchitis; bronchus cancer; cardiologist; cause of death; central nervous system cancer; cerebrovascular disease; c…		Background: Estimates of radiation risks following prolonged exposures at low doses and low-dose rates are uncertain. Medical radiation workers are a major component of the Million Person Study (MPS) of low-dose health effects. Annual personal dose equivalents, H P(10), for individual workers are available to facilitate dose-response analyses for lung cancer, leukemia, ischemic heart disease (IHD…
Journal Article	Knight, M	2023	Key messages from the UK and Ireland Confidential Enquiries into Maternal Death and Morbidity 2022	0	0	https://www.embase.com/search/results?subaction=viewrecord&id=L2020625881&from=export http://dx.doi.org/10.1111/tog.12853							Obstetrician and Gynaecologist	25	1			82-84												10.1111/tog.12853	2023	2023-01-01				Obstet. Gynecol.	1744-4667										acetylsalicylic acid; corticosteroid; glucose; hemoglobin A1c; insulin; prostaglandin; asthma; blood clot lysis; blood glucose monitoring; cardiovascular disease; coronavirus disease 2019; developmental delay; diabetic ketoacidosis; drug misuse; ectopic pregnancy; faintness; female; fetus death; fetus movement; heart palpitation; homicide; human; hypertension; hypoglycemia; insomnia; Ireland; low…
Journal Article	Khatri, S; Chacko, S; Chamay, S; Kashfi, S; Sharma, S	2023	Delayed-Onset Losartan-Induced Pancreatitis Secondary to an Overdose: A Case Report	0	0	https://www.embase.com/search/results?subaction=viewrecord&id=L2022629707&from=export http://dx.doi.org/10.1177/23247096231165737							Journal of Investigative Medicine High Impact Case Reports	11																10.1177/23247096231165737	2023	2023-01-01				J. Investig. Med. High Impact Case Rep.	2324-7096										inhaler; amlodipine; cannabis; creatinine; immunoglobulin G4; losartan; potassium; salbutamol; triacylglycerol lipase; abdominal pain; acute kidney failure; adult; alcohol consumption; analgesia; article; asthma; auscultation; case report; clinical article; computer assisted tomography; drug screening; dyspnea; early diagnosis; emergency ward; female; fluid resuscitation; gastroenterology; hospit…		Acute pancreatitis is defined as inflammation of the pancreas and is most commonly caused by gallstones and alcohol use. Less commonly, acute pancreatitis can be drug induced from medications that are divided into 5 subgroups (classes Ia-V). The subgroups are determined based on the cases reported, reaction with rechallenge and a consistent period of latency. We describe a case of a 34-year-old f…
Journal Article	Alli-Balogun, O; Bidkhanian, P; Singh, G; Korenis, P	2023	Clozapine toxicity from drug-drug interaction when given with fluoxetine and diltiazem	0	0	https://www.embase.com/search/results?subaction=viewrecord&id=L2023072396&from=export http://dx.doi.org/10.4088/PCC.22cr03288							Primary Care Companion for CNS Disorders	25	1															10.4088/PCC.22cr03288	2023	2023-01-01				Prim. Care Companion CNS Disord.	2155-7780										clozapine; diltiazem; fluoxetine; norclozapine; adult; article; asthma; bedtime dosage; bipolar disorder; case report; clinical article; drug dose titration; drug substitution; drug withdrawal; female; human; hypertension; morning dosage; obesity; QT prolongation; schizoaffective psychosis; suicide; suicide attempt
Journal Article	Brooks, K C; Ommerborn, M J; Brewer, L I; Sims, M; Correa, A; Tajeu, G S; Clark, C R	2023	CONTRIBUTORS TO EARLY MORTALITY IN AFRICAN AMERICANS, THE JACKSON HEART STUDY	0	0	https://www.embase.com/search/results?subaction=viewrecord&id=L2031905748&from=export http://dx.doi.org/10.18865/ED.33.2-3.124							Ethnicity and Disease	33	2-3			98-107												10.18865/ED.33.2-3.124	2023	2023-01-01				Ethn. Dis.	1945-0826										alcohol; adult; African American; alcohol consumption; article; asthma; chronic kidney failure; cohort analysis; controlled study; depression; drinking behavior; drug use; educational status; female; functional status; health insurance; hopelessness; human; income; longitudinal study; major clinical study; male; malignant neoplasm; mortality; neighborhood; observational study; smoking; social sta…		Introduction: In recent years, premature “deaths of despair” (ie, due to alcohol, drug use, and suicide) among middle-aged White Americans have received increased attention in the popular press, yet there has been less discussion on what explains premature deaths among young African Americans. In this study, we examined factors related to deaths of despair (alcohol use, drug use, smoking) and con…
Journal Article	Saleem, S; Burger, K	2023	THE IMPACT OF STRUCTURAL HEALTH INEQUITIES ON THE AAP'S 2022 POLICY: BREASTFEEDING AND THE USE OF HUMAN MILK	0	0	https://www.embase.com/search/results?subaction=viewrecord&id=L641219049&from=export http://dx.doi.org/10.1177/10815589221142328							Journal of Investigative Medicine	71	1			538												10.1177/10815589221142328	2023	2023-01-01				J. Invest. Med.	1708-8267										endogenous compound; oxytocin; adult; adulthood; asthma; body weight loss; breast feeding; breast milk; child; chronic disease; chronic lung disease; conference abstract; cost control; depression; diabetes mellitus; education; educational status; female; gastroenteritis; health care cost; health care system; health disparity; heart disease; highest income group; hospitalization; human; incidence;…		Purpose of Study: Breastfeeding improves short-term health outcomes and provides long-term protection against chronic diseases in both infants and their mothers. In premature infants, it decreases the incidence of chronic lung disease, necrotizing enterocolitis, and sepsis. In term babies, breastfeeding is associated with a lower incidence of gastroenteritis, asthma, infections, and sudden infant…
Journal Article	Abouchedid, R; Hodgson, S; Syrjanen, R; Schumann, J; Greene, S L	2023	Over half of fatalities in 1123 patients presenting to emergency departments with analytically confirmed exposure to a psychoactive substance are associated with heroin use	0	0	https://www.embase.com/search/results?subaction=viewrecord&id=L642034754&from=export http://dx.doi.org/10.1080/15563650.2023.2192024							Clinical Toxicology	61				64												10.1080/15563650.2023.2192024	2023	2023-01-01				Clin. Toxicol.	1556-9519										cocaine; diamorphine; estazolam; etizolam; illicit drug; methamphetamine; methylone; midomafetamine; phenazepam; adult; airway; asthma; Australia; blood sampling; conference abstract; convenience sample; disability; drug combination; drug fever; emergency ward; fatality; human; intensive care unit; intubation; length of stay; liquid chromatography-mass spectrometry; major clinical study; male; mu…		Objective: Heroin is consistently identified as the leading illegal drug in overdose deaths, detected in 187 cases in 2020, in Victoria, Australia. In the same year, there were 33 new psychoactive substance (NPS) detections, having quadrupled in the last 3 years [1]. Given rising prevalence, we sought to determine implications of NPS in Intensive Care Unit (ICU) admissions and illicit drug relate…
Journal Article	NCT	2023	Treating Exacerbations of Asthma With Oral Montelukast in Children	0	0	https://cochrane.66557.net/central/doi/10.1002/central/CN-02555427/full																									2023	2023-01-01															Albuterol; Montelukast; Status Asthmaticus		Study design parameters Design: 2‐arm, phase 3 double‐blind RCT Intervention: Oral montelukast sprinkles or identical placebo Dose escalation: Doses between 2 mg/kg and 3 mg/kg based on pharmacokinetic modeling after each group of 5 participants. Montelukast is a potent LT‐receptor antagonist and is FDA approved at a daily oral dose of 4‐5 mg for chronic asthma and allergic rhinitis in children. …
Journal Article	NCT	2023	5-HTP and Creatine for Depression R33 Phase	0	0	https://cochrane.66557.net/central/doi/10.1002/central/CN-02569504/full																									2023	2023-01-01															5‐Hydroxytryptophan; Depression; Depressive Disorder; Depressive Disorder, Major		Major depressive disorder (MDD) has a lifetime prevalence of over 16% and is associatedwith reduced work productivity, disability, increased mortality, and increased rates ofsuicide attempts and completed suicides. Unfortunately, 34% fail to respond to standardADs (ADs). Environmental and patient‐level factors that increase the risk of MDD couldpinpoint novel mechanisms underlying the disorder. O…
Journal Article	Kuwahara, M; Otagaki, H; Imanaka, H	2023	Acute Respiratory Failure of Unknown Etiology After Charcoal-Burning Suicide Attempt: Suspected Hypersensitivity Pneumonitis	0	0	http://www.ncbi.nlm.nih.gov/entrez/query.fcgi?cmd=Retrieve&db=pubmed&dopt=Abstract&list_uids=37440818&query_hl=1							Cureus	15	6			e40238						Cureus						10.7759/cureus.40238	2023 Jun	2023-06-01	Case Reports				2168-8184 (Print); 2168-8184 (Electronic); 2168-8184 (Linking)	Copyright ? 2023, Kuwahara et al.			37440818						attempted suicide; charcoal; extrinsic allergic alveolitis; pneumonia; respiratory failure		We report a case of a 25-year-old man who presented to the emergency department with respiratory distress after attempting suicide using burning charcoal briquettes. Charcoal briquette suicide is a method of suicide by carbon monoxide poisoning through inhalation of carbon monoxide produced when charcoal briquettes are burned. The patient had a history of childhood asthma, but?he was not on any s…
Journal Article	Silverio-Murillo, A; Balmori, De La Miyar JR; Mart¨ªnez-Alfaro, A	2023	Non-COVID-19 deaths in times of pandemic	0	0	http://www.ncbi.nlm.nih.gov/entrez/query.fcgi?cmd=Retrieve&db=pubmed&dopt=Abstract&list_uids=36371730&query_hl=1							J Public Health (Oxf)	45	2			e196-e203						Journal of public health (Oxford, England)						10.1093/pubmed/fdac115	2023 Jun 14	2023-06-14	Journal Article				1741-3850 (Electronic); 1741-3842 (Print); 1741-3842 (Linking)	? The Author(s) 2022. Published by Oxford University Press on behalf of Faculty of Public Health.			36371730						COVID-19; Mexico; health impact assessment; mortality; non-COVID-19 deaths	Male; Humans; *COVID-19; Cause of Death; Pandemics; *Suicide; Homicide	BACKGROUND AND OBJECTIVE: To investigate the effect of the COVID-19 pandemic on non-COVID-19 deaths in Mexico. METHODS: This study analyzes monthly administrative data on 15 different causes of death in Mexico from 2017 to 2020. The effects of the COVID-19 pandemic on non-COVID-19 deaths are conducted using a difference-in-differences methodology and an event study. RESULTS: The evidence shows mi…
Journal Article	Lozupone, M; Donghia, R; Sardone, R; Mollica, A; Berardino, G; Lampignano, L; Griseta, C; Zupo, R; Castellana, F; Bortone, I; Dibello, V; Resta, E; Stallone, R; Seripa, D; Daniele, A; Solfrizzi, V; Altamura, M; Bellomo, A; Panza, F	2022	Apolipoprotein E genotype, inflammatory biomarkers, and non-psychiatric multimorbidity contribute to the suicidal ideation phenotype in older age. The Salus in Apulia Study	0	0	https://www.embase.com/search/results?subaction=viewrecord&id=L2020384437&from=export http://dx.doi.org/10.1016/j.jad.2022.09.046							Journal of Affective Disorders	319				202-212												10.1016/j.jad.2022.09.046	2022	2022-01-01				J. Affective Disord.	1573-2517										apolipoprotein E; C reactive protein; high density lipoprotein cholesterol; interleukin 6; tumor necrosis factor; age; aged; allele; article; asthma; cognition; cohort analysis; Columbia suicide severity rating scale; education; female; gender; genotype; human; Italy; laboratory test; late life depression; machine learning; major clinical study; male; mild cognitive impairment; multiple chronic c…		Background: Possible relationships between suicidal ideation and biopsychosocial predictors in older age are unclear. In the population-based Salus in Apulia Study, we investigated the relationships among biomarkers, socio-demographic, psychopathological, inflammatory and metabolic characteristics and suicidal ideation in 1252 older subjects. Methods: Suicidal ideation was evaluated with the brie…
Journal Article	Hoffman, K W; Visoki, E; Argabright, S T; Schultz, L M; Didomenico, G E; Tran, K T; Gordon, J H; Chaiyachati, B H; Moore, T M; Almasy, L; Barzilay, R	2022	Association between Asthma and Suicidality in 9–12-Year-Old Youths	0	0	https://www.embase.com/search/results?subaction=viewrecord&id=L2020765772&from=export http://dx.doi.org/10.3390/brainsci12121602							Brain Sciences	12	12															10.3390/brainsci12121602	2022	2022-01-01				Brain Sci.	2076-3425										beta adrenergic receptor stimulating agent; corticosteroid; leukotriene; serotonin noradrenalin reuptake inhibitor; serotonin uptake inhibitor; article; asthma; child; environmental factor; female; follow up; human; immune dysregulation; major clinical study; male; phenotype; retrospective study; school child; self report; sensitivity analysis; socioeconomics; suicidal behavior; suicidal ideation…		Purpose: Suicidal ideation and attempts in youth are a growing health concern, and more data are needed regarding their biological underpinnings. Asthma is a common chronic inflammatory disorder in youth and has been associated with suicidal ideation and attempts in adolescent and adult populations, but data in younger children and early adolescents are lacking. We wished to study associations of…
Journal Article	Vogelgsang, J; French, K; Lally, A; Ressler, K; Berretta, S	2022	Understanding Common Mechanisms in Suicide Across Different Psychiatric Disorders: The Role of CRH in the Central Amygdala	0	0	https://www.embase.com/search/results?subaction=viewrecord&id=L639855346&from=export http://dx.doi.org/10.1038/s41386-022-01485-0							Neuropsychopharmacology	47				330-331												10.1038/s41386-022-01485-0	2022	2022-01-01				Neuropsychopharmacology	1740-634X										biological marker; corticotropin releasing factor; endogenous compound; hormone; hypophysis adenylate cyclase activating polypeptide receptor; neuroleptic agent; accident; adult; African American; amygdala; Asian American; asthma; body mass; brain tissue; Caucasian; central nucleus (amygdala); childhood trauma; conference abstract; controlled study; depression; diagnosis; elastic tissue; female; …		Background: Suicide is one of the most serious concerns, but also described as extremely burdensome for patients in psychiatry across all different psychiatric disorders. Emotional dysregulation, such as depression, anxiety, and impulsivity are one of the most important clinical features related to suicidal behavior. However, no biomarker that are clearly associated with suicide attempts have bee…
Journal Article	Plummer, N R; Alcock, H; Madden, S; Brander, J; Manara, A; Harvey, D J; Gardiner, D C	2022	The impact of COVID-19 on organ donation and transplantation in the UK: lessons learned from the first year of the pandemic	0	0	https://www.embase.com/search/results?subaction=viewrecord&id=L2019072383&from=export http://dx.doi.org/10.1111/anae.15833							Anaesthesia	77	11			1237-1250												10.1111/anae.15833	2022	2022-01-01				Anaesthesia	1365-2044										adult; all cause mortality; article; artificial ventilation; asthma; automutilation; brain injury; chronic obstructive lung disease; comparative study; controlled study; coronavirus disease 2019; death; death toll; deceased donor; emergency ward; health care utilization; heart arrest; heart graft; hospital patient; human; in-hospital mortality; incidence; intensive care; intensive care unit; kidn…		The COVID-19 pandemic had a major impact on UK deceased organ donation and transplantation activity. We used national audit data from NHS Blood and Transplant to explore in detail the effects of the pandemic in comparison with 12 months pre-pandemic, and to consider the impact of the mitigating strategies and challenges placed on ICU by ‘waves’ of patients with COVID-19. Between 11 March 2020 and…
Journal Article	Ramgopal, S; Attridge, M; Akande, M; Goodman, D M; Heneghan, J A; Macy, M L	2022	Distribution of Emergency Department Encounters and Subsequent Hospital Admissions for Children by Child Opportunity Index	0	0	https://www.embase.com/search/results?subaction=viewrecord&id=L2019248407&from=export http://dx.doi.org/10.1016/j.acap.2022.06.003							Academic Pediatrics	22	8			1468-1476												10.1016/j.acap.2022.06.003	2022	2022-01-01				Acad. Pediatr.	1876-2867										abdominal pain; adolescent; allergy; appendicitis; article; asthma; attention deficit hyperactivity disorder; automutilation; bipolar disorder; bronchiolitis; cellulitis; child; child health; child hospitalization; Child Opportunity Index; constipation; controlled study; coughing; cross-sectional study; croup; Current Procedural Terminology; dehydration; demographics; diabetic ketoacidosis; emerg…		Objective: To evaluate differences in emergency department (ED) utilization and subsequent admission among children by Child Opportunity Index (COI). Methods: We performed a cross-sectional study of pediatric (<18 years) encounters to 194 EDs in Illinois from 2016 to 2020. Each encounter was assigned to quntiles of COI 2.0 by postal code. We described the difference in the percent of encounters b…
Journal Article	Fred-Torres, S; Chiu, D; Mirza, O; Mutalik, S P	2022	(195) Psychosocial Considerations and Role of Consultation Liaison Psychiatry in Care of Sole Recipient of Tracheal Transplant	0	0	https://www.embase.com/search/results?subaction=viewrecord&id=L2021105077&from=export http://dx.doi.org/10.1016/j.jaclp.2022.10.197							Journal of the Academy of Consultation-Liaison Psychiatry	63				S207-S208												10.1016/j.jaclp.2022.10.197	2022	2022-01-01				J. Acad. Consul. Liaison. Psychiatry	2667-2960										adult; airway; asthma; breathing; case report; clinical article; clinical evaluation; conference abstract; consultation; expectation; female; frustration; graft recipient; human; interdisciplinary communication; intubation; liaison psychiatry; medical care; middle aged; mood; palliative therapy; patient autonomy; psychiatry; quality of life; stoma; suicidal ideation; suicide attempt; surgery; ter…		There is limited guidance on the management of patients who undergo pioneering, first-time transplant surgeries, in which quality of life concerns intersect for the first time with the challenges of a transplant. Palliative care is a speciality that focuses on improving the quality of life of patients with serious illness (Kelley 2015), including transplant patients. Here we discuss a case of the…
Journal Article	Godsey, C; Gabor, R; Oelstrom, M; Hagen, S; Peterson, J; Taylor, J; Mikhailov, T	2022	Changes in Pediatric Intensive Care Admissions in Wisconsin During the 2020 COVID-19 Pandemic	0	0	https://www.embase.com/search/results?subaction=viewrecord&id=L2019073823&from=export							Wisconsin Medical Journal	121	3			194-200													2022	2022-01-01				Wisc. Med. J.	1098-1861										Adenoviridae; adult; article; asthma; automutilation; child; child abuse; cohort analysis; confidence interval; controlled study; coronavirus disease 2019; demographics; diabetic ketoacidosis; ear; ethnicity; female; human; Human metapneumovirus; Human respiratory syncytial virus; male; nose; pandemic; pediatric intensive care unit; race; retrospective study; suicide; throat; time series analysis…		Background: We perceived changes in the frequency of and reasons for admissions to Wisconsin pediatric intensive care units (PICU) during the advent of the COVID-19 pandemic, and we hypothesized that the rates of total, scheduled, and respiratory viral admissions were lower during the first calendar year of the pandemic than would have been predicted by historical admission data. Such findings wo…
Journal Article	Cheney, A M; Barrera, T; Rodriguez, K; Jaramillo L¨®pez, A M	2022	The Intersection of Workplace and Environmental Exposure on Health in Latinx Farm Working Communities in Rural Inland Southern California	0	0	https://www.embase.com/search/results?subaction=viewrecord&id=L2019545247&from=export http://dx.doi.org/10.3390/ijerph191912940							International Journal of Environmental Research and Public Health	19	19															10.3390/ijerph191912940	2022	2022-01-01				Int. J. Environ. Res. Public Health	1660-4601										pesticide; adult; agriculture; air quality; allergy; article; asthma; attention deficit hyperactivity disorder; audio recording; autism; awareness; bronchitis; cohort analysis; cold; congenital malformation; dehydration; developmental disorder; Down syndrome; environmental exposure; environmental health; epistaxis; female; fluid intake; genetic disorder; headache; health care; health care access;…		Workplace and environmental exposures pose health risks for racial/ethnic minorities in rural agricultural communities, placing them at a disadvantage in accessing needed health care. Over three fourths (76%) of the 2.4 million farmworkers in the United States are immigrants, mostly from Mexico. However, little is known of the community health concerns and barriers to care of Latinx farmworkers i…
Journal Article	Bolaji, O; D Unamba, U; Shittu, M; Ouedraogo, F	2022	ACQUIRED LONG QT SYNDROME: A UNIQUE CASE OF PAROXETINE-INDUCED STEPWISE RISE AND FALL IN QT INTERVAL VIA A KV1.5 CHANNEL INHIBITION MECHANISM	0	0	https://www.embase.com/search/results?subaction=viewrecord&id=L2020470196&from=export http://dx.doi.org/10.1016/j.chest.2022.08.183							Chest	162	4			A245-A246												10.1016/j.chest.2022.08.183	2022	2022-01-01				Chest	1931-3543										alcohol; antidepressant agent; bicarbonate; calcium; citalopram; electrolyte; endogenous compound; fluoxetine; magnesium; ondansetron; paroxetine; poison; potassium; potassium channel; potassium channel Kv1.5; serotonin uptake inhibitor; sertraline; adult; animal cell; animal experiment; animal model; animal tissue; asthma; auditory hallucination; bleeding; blood level; blood pH; cardiac patient;…		SESSION TITLE: Cardiovascular Disease Case Report Posters SESSION TYPE: Case Report Posters PRESENTED ON: 10/19/2022 12:45 pm - 01:45 pm INTRODUCTION: We present a unique case of drug-induced QT prolongation caused by paroxetine overdose, with a slow rise and spontaneous fall in QT interval as demonstrated only in experimental animal models. CASE PRESENTATION: A 25-year-old female was admitted fo…
Journal Article	Fani-Molky, P; Bradley, J N; Cooper, M S	2022	2.76 Too Much Too Soon, and Too Little Known: A Systematic Review of Glucocorticoid-Induced Psychosis in Children and Adolescents	0	0	https://www.embase.com/search/results?subaction=viewrecord&id=L2020632119&from=export http://dx.doi.org/10.1016/j.jaac.2022.09.220							Journal of the American Academy of Child and Adolescent Psychiatry	61	10			S207-S208												10.1016/j.jaac.2022.09.220	2022	2022-01-01				J. Am. Acad. Child Adolesc. Psychiatry	1527-5418										glucocorticoid; neuroleptic agent; prednisone; psychotropic agent; acute lymphoblastic leukemia; adolescent; adverse drug reaction; asthma; cancer patient; cancer recurrence; child; Cochrane Library; conference abstract; demographics; drug megadose; drug therapy; DSM-5; Embase; hallucination; human; male; Medline; mental disease; outcome assessment; pediatric patient; practice guideline; Preferre…		Objectives: Knowledge is limited regarding the adverse effects of therapeutic glucocorticoids on pediatric mental health outcomes. Glucocorticoid-induced psychosis (GIP) is a rare but severe side effect of high-dose glucocorticoid therapy in children and adolescents. This study identified all reported pediatric cases of true GIP, based on DSM-5 criteria, and defined the presentation, treatments, …
Journal Article	Barbosa, L H L A; Silva, A R O; Carvalho-Assef, A P D; Lima, E C; Da Silva, F A B	2022	Potential safety signals for antibacterial agents from the Brazilian national pharmacovigilance database (Vigimed/VigiFlow)	0	0	https://www.embase.com/search/results?subaction=viewrecord&id=L2019407423&from=export http://dx.doi.org/10.3389/fphar.2022.948339							Frontiers in Pharmacology	13																10.3389/fphar.2022.948339	2022	2022-01-01				Front. Pharmacol.	1663-9812										amikacin; amoxicillin; amoxicillin plus clavulanic acid; antibiotic agent; avibactam; avibactam plus ceftazidime; azithromycin; aztreonam; cefalotin; cefazolin; ceftaroline fosamil; ceftazidime; ceftriaxone; cefuroxime; ciprofloxacin; clarithromycin; clindamycin; cotrimoxazole; gentamicin; levofloxacin; moxifloxacin; oxacillin; piperacillin plus tazobactam; polymyxin B; teicoplanin; tobramycin; v…		Antibacterial drugs are a widely used drug class due to the frequency of infectious diseases globally. Risks knowledge should ground these medicines’ selection. Data mining in large databases is essential to identify early safety signals and to support pharmacovigilance systems. We conducted a cross-sectional study to assess adverse drug events related to antibiotics reporting between December 20…
Journal Article	Barry, R; Rehm, J; de Oliveira, C; Gozdyra, P; Chen, S; Kurdyak, P	2022	Rurality as a Risk Factor for Attempted Suicide and Death by Suicide in Ontario, Canada	0	0	https://www.embase.com/search/results?subaction=viewrecord&id=L2014246577&from=export http://dx.doi.org/10.1177/07067437211053300							Canadian Journal of Psychiatry	67	9			679-689												10.1177/07067437211053300	2022	2022-01-01				Can. J. PsychiatryLa ruralit¨¦ comme facteur de risque des tentatives de suicide et des d¨¦c¨¨s par suicide en Ontario, Canada	1497-0015										adult; allergy; article; asthma; Canada; case control study; controlled study; death; emergency ward; female; human; major clinical study; male; primary infection; risk factor; rural population; sex difference; skin disease; suicide; suicide attempt; urban population; vital statistics		Objective: This study aims to examine rural and urban differences in attempted suicide and death by suicide in Ontario, Canada. Method: This is a population-based nested case-control study. Data were obtained from administrative databases held at ICES, which capture all hospital and emergency department visits across Ontario between 2007 and 2017. All adults living in Ontario who attempted suicid…
Journal Article	Gallego, M D C; Garc¨ªa, M A	2022	Acute Carbamazepine Intoxication	0	0	https://www.embase.com/search/results?subaction=viewrecord&id=L2019212137&from=export http://dx.doi.org/10.3390/neurolint14030049							Neurology International	14	3			614-618												10.3390/neurolint14030049	2022	2022-01-01				Neurol. Int.	2035-8377										alprazolam; carbamazepine; flumazenil; glucose; acute toxicity; article; asthma; blood pressure; capillary blood; case report; chemiluminescence immunoassay; clinical article; coma; computer assisted tomography; consciousness level; emergency ward; eosinophilic colitis; falling; female; focal epilepsy; follow up; general practitioner; generalized anxiety disorder; glucose blood level; heart auscu…		Carbamazepine is an anticonvulsant drug with multiple mechanisms of action, which condition the presence of a characteristic clinical picture after the overingestion of the drug. We expose a case report about a patient who, in the context of an attempted suicide, presented acute intoxication by benzodiazepines and carbamazepine, presenting the characteristic clinical picture of fluctuations in th…
Journal Article	Mokhber Dezfuli, M; Saghebi, S R; Shadmehr, M B; Abbasidezfouli, A	2022	Post-intubation tracheal stenosis in pediatric age group: single-center experiences of 24?years	0	0	https://www.embase.com/search/results?subaction=viewrecord&id=L2014683432&from=export http://dx.doi.org/10.1007/s11748-021-01767-2							General Thoracic and Cardiovascular Surgery	70	6			553-558												10.1007/s11748-021-01767-2	2022	2022-01-01				Gen. Thorac. Cardiovasc. Surg.	1863-6713										T tube; article; asthma; burn; child; controlled study; demographics; dyspnea; endotracheal intubation; female; fever; follow up; Guillain Barre syndrome; hematoma; human; larynx injury; leukemia; major clinical study; male; observational study; pediatric patient; physical disease by body function; postoperative hemorrhage; respiratory distress; restlessness; retrospective study; seizure; seroma;…		Background and aim: Post-intubation tracheal stenosis (PITS) is an iatrogenic injury that involves some patients. Given the importance of this issue and the referral of a significant number of children with tracheal stenosis to Masih Daneshvari Hospital in Tehran, Iran, the present study investigated tracheal stenosis following prolonged intubation in the pediatric age group. Methods: In this obs…
Journal Article	Gibson, R; Whealin, J M; Dasaro, C R; Udasin, I G; Crane, M; Moline, J M; Harrison, D J; Luft, B J; Todd, A C; Schechter, C; Lowe, S M; Feder, A; Pietrzak, R H	2022	Prevalence and correlates of suicidal ideation in World Trade Center responders: Results from a population-based health monitoring cohort	0	0	https://www.embase.com/search/results?subaction=viewrecord&id=L2017343935&from=export http://dx.doi.org/10.1016/j.jad.2022.03.011							Journal of Affective Disorders	306				62-70												10.1016/j.jad.2022.03.011	2022	2022-01-01				J. Affective Disord.	1573-2517										adult; alcoholism; anxiety disorder; article; asthma; clinical article; cohort analysis; controlled study; correlational study; depression; Diagnostic and Statistical Manual of Mental Disorders; disaster response; female; functional disease; gastroesophageal reflux; health practitioner; human; major depression; male; medical history; mental disease; patient health questionnaire; Patient Health Qu…		Background: Suicidal ideation (SI) is an early risk factor for suicide among disaster responders. To date, however, no known study has examined the prevalence, and pre-, peri-, and post-disaster risk correlates of SI in World Trade Center (WTC) responders, one of the largest disaster response populations in U.S. history. Methods: The prevalence, and pre-, peri- and post-event correlates of SI wer…
Journal Article	Watson, S; Kaminsky, E; Taavola, H; Attalla, M; Yue, Q Y	2022	Montelukast and Nightmares: Further Characterisation Using Data from VigiBase	0	0	https://www.embase.com/search/results?subaction=viewrecord&id=L2017569937&from=export http://dx.doi.org/10.1007/s40264-022-01183-2							Drug Safety	45	6			675-684												10.1007/s40264-022-01183-2	2022	2022-01-01				Drug Saf.	1179-1942										antiallergic agent; antiasthmatic agent; central stimulant agent; diphenhydramine; herbaceous agent; lithium; methylphenidate; montelukast; psychostimulant agent; sertraline; abnormal behavior; adult; aggression; agitation; allergy; anger; anxiety; article; asthma; attention deficit hyperactivity disorder; automutilation; awareness; behavior disorder; central nervous system disease; child; daily …		Introduction: Montelukast is a medicine indicated for use in asthma. Psychiatric disorders including nightmares have not been described in clinical trials but during recent years have been included in the product information as having been reported post-marketing, without further description of the events. Previous descriptions in the scientific literature were based on limited numbers of reports…
Journal Article	Davis, D M R; Drucker, A M; Alikhan, A; Bercovitch, L; Cohen, D E; Darr, J M; Eichenfield, L F; Frazer-Green, L; Paller, A S; Silverberg, J I; Singh, A M; Sidbury, R	2022	American Academy of Dermatology Guidelines: Awareness of comorbidities associated with atopic dermatitis in adults	0	0	https://www.embase.com/search/results?subaction=viewrecord&id=L2018038474&from=export http://dx.doi.org/10.1016/j.jaad.2022.01.009							Journal of the American Academy of Dermatology	86	6			1335-1336.e18												10.1016/j.jaad.2022.01.009	2022	2022-01-01				J. Am. Acad. Dermatol.	1097-6787										alcohol abuse; allergic conjunctivitis; allergic rhinitis; alopecia areata; anxiety disorder; article; asthma; atopic dermatitis; attention deficit hyperactivity disorder; autism; cardiovascular mortality; cerebrovascular accident; cigarette smoking; comorbidity; congestive heart failure; conjunctivitis; coronary artery disease; depression; diabetes mellitus; disease association; dyslipidemia; eo…		Background: Studies found associations between atopic dermatitis (AD) and various comorbidities. Objective: To appraise evidence of the association between AD and comorbidities among adults. Methods: Our multidisciplinary work group conducted a systematic review of the association between AD and selected comorbidities. We applied the Grading of Recommendations, Assessment, Development, and Evalua…
Journal Article	Lozupone, M; Mollica, A; Berardino, G; Bellomo, A; Panza, F	2022	Risk Factors of Suicidal Behaviour in old age	0	0	https://www.embase.com/search/results?subaction=viewrecord&id=L639687018&from=export http://dx.doi.org/10.1192/j.eurpsy.2022.112							European Psychiatry	65				S31-S32												10.1192/j.eurpsy.2022.112	2022	2022-01-01				Eur. Psychiatry	1778-3585										apolipoprotein E; biological marker; C reactive protein; endogenous compound; interleukin 6; psychotropic agent; tumor necrosis factor; aged; allele; anxiety; anxiety disorder; asthma; automutilation; bereavement; bipolar disorder; conference abstract; controlled study; depression; disability; education; environmental exposure; epigenetics; female; gender; gene frequency; genetic marker; human; h…		Several observational studies investigated risk factors for suicide attempts/completed suicides in older age with contrasting evidence from ongoing population-based research. The risk factors most associated to suicide attempts than other variables were: depressive disorders, methods employed to self-harm (particularly poisoning), and psychotropic drug utilization followed by psychological factor…
Journal Article	Iannucci, J; Nierenberg, B	2022	Suicide and suicidality in children and adolescents with chronic illness: A systematic review	0	0	https://www.embase.com/search/results?subaction=viewrecord&id=L2011216874&from=export http://dx.doi.org/10.1016/j.avb.2021.101581							Aggression and Violent Behavior	64																10.1016/j.avb.2021.101581	2022	2022-01-01				Aggression Violent Behav.	1873-6335										asthma; childhood cancer; chronic disease; chronic pain; clinical evaluation; clinician; cystic fibrosis; depression; diabetes mellitus; epilepsy; health care personnel; human; migraine; population structure; respiratory tract disease; review; risk factor; suicidal behavior; suicide; survivor		Suicide is currently the second leading cause of death for children and adolescents. Evidence suggests that the presence of a chronic medical illness is an independent risk factor for suicidality and completed suicide in both youth and adults. In addition, the period of childhood and adolescence is already a time of marked vulnerability for psychiatric disorders and suicidality, and youth with me…
Journal Article	Thompson, R; Landeg, O; Kar-Purkayastha, I; Hajat, S; Kovats, S; O Connell, E	2022	Heatwave Mortality in Summer 2020 in England: An Observational Study	0	0	https://www.embase.com/search/results?subaction=viewrecord&id=L2016796049&from=export http://dx.doi.org/10.3390/ijerph19106123							International Journal of Environmental Research and Public Health	19	10															10.3390/ijerph19106123	2022	2022-01-01				Int. J. Environ. Res. Public Health	1660-4601										accident; adult; age; aged; Alzheimer disease; article; asthma; cardiovascular disease; cardiovascular mortality; cause of death; cerebrovascular accident; cerebrovascular disease; coronavirus disease 2019; death; dementia; England; excess mortality; female; health care utilization; heat wave; homicide; hospitalization; human; influenza; ischemic heart disease; liver cirrhosis; liver disease; mal…		High ambient temperatures pose a significant risk to health. This study investigates the heatwave mortality in the summer of 2020 during the SARS-CoV-2 coronavirus (COVID-19) pandemic and related countermeasures. The heatwaves in 2020 caused more deaths than have been reported since the Heatwave Plan for England was introduced in 2004. The total and cause-specific mortality in 2020 was compared t…
Journal Article	Fern¨¢ndez De La Cruz, L; Isomura, K; Lichtenstein, P; R¨¹ck, C; Mataix-Cols, D	2022	Morbidity and mortality in obsessive-compulsive disorder: A narrative review	0	0	https://www.embase.com/search/results?subaction=viewrecord&id=L2017202792&from=export http://dx.doi.org/10.1016/j.neubiorev.2022.104602							Neuroscience and Biobehavioral Reviews	136																10.1016/j.neubiorev.2022.104602	2022	2022-01-01				Neurosci. Biobehav. Rev.	1873-7528										allergic rhinitis; allergy; Alzheimer disease; asthma; autoimmune disease; bladder cancer; cardiovascular disease; celiac disease; chronic pain; clinician; colitis; comorbidity; Crohn disease; dementia; disease association; eczema; enteritis; evidence based practice; gastritis; gastrointestinal disease; Guillain Barre syndrome; Hashimoto disease; headache; health promotion; healthy lifestyle; hea…		Current knowledge on the general somatic health of individuals with obsessive-compulsive disorder (OCD) is very limited. Here, we critically review the emerging literature on the topic. Rapidly accumulating evidence indicates an association between OCD and autoimmune diseases, which is not limited to streptococcus-related conditions. Similarly, an association with metabolic and circulatory system…
Journal Article	Lieslehto, J; Tiihonen, J; L?hteenvuo, M; Tanskanen, A; Taipale, H	2022	Primary Nonadherence to Antipsychotic Treatment among Persons with Schizophrenia	0	0	https://www.embase.com/search/results?subaction=viewrecord&id=L2018993749&from=export http://dx.doi.org/10.1093/schbul/sbac014							Schizophrenia Bulletin	48	3			655-663												10.1093/schbul/sbac014	2022	2022-01-01				Schizophr. Bull.	1745-1701										aripiprazole; chlorprothixene; clozapine; haloperidol; levomepromazine; neuroleptic agent; olanzapine; paliperidone; perphenazine; quetiapine; risperidone; sertindole; sulpiride; ziprasidone; zuclopenthixol; adult; age; article; asthma; cardiovascular disease; chronic obstructive lung disease; comorbidity; controlled study; demography; diabetes mellitus; electronic prescribing; female; human; maj…		It has remained unclear what factors relate to primary nonadherence to antipsychotic treatment and whether specific agents and routes of administration differ in how patients adhere to them. We collected electronic prescriptions and their dispensings from the Finnish electronic prescription database for 29 956 patients with schizophrenia prescribed antipsychotics via electronic prescription durin…
Journal Article	Miranda, O; Fan, P; Qi, X; Yu, Z; Ying, J; Wang, H; Brent, D A; Silverstein, J C; Chen, Y; Wang, L	2022	DeepBiomarker: Identifying Important Lab Tests from Electronic Medical Records for the Prediction of Suicide-Related Events among PTSD Patients	0	0	https://www.embase.com/search/results?subaction=viewrecord&id=L2016174857&from=export http://dx.doi.org/10.3390/jpm12040524							Journal of Personalized Medicine	12	4															10.3390/jpm12040524	2022	2022-01-01				J. Pers. Med.	2075-4426										biological marker; calcium; cefalexin; chloride; dexamethasone; diltiazem; epinastine; ergocalciferol; fosfomycin; glucose; hemoglobin; isotretinoin; multivitamin; mycophenolic acid; phytomenadione; potassium; prednisone; protein; rosuvastatin; sodium; tacrolimus; tobramycin; torasemide; trospium chloride; ustekinumab; anemia; area under the curve; article; asthma; attention network; augmentation…		Identifying patients with high risk of suicide is critical for suicide prevention. We examined lab tests together with medication use and diagnosis from electronic medical records (EMR) data for prediction of suicide-related events (SREs; suicidal ideations, attempts and deaths) in post-traumatic stress disorder (PTSD) patients, a population with a high risk of suicide. We developed DeepBiomarker…
Journal Article	Underner, M; Peiffer, G; Perriot, J; De Chazeron, I; Jaafari, N	2022	Asthma and suicidal behavior in adolescents: a literature review	0	0	https://www.embase.com/search/results?subaction=viewrecord&id=L2017766252&from=export http://dx.doi.org/10.1016/j.rmr.2021.12.011							Revue des Maladies Respiratoires	39	4			344-366												10.1016/j.rmr.2021.12.011	2022	2022-01-01				Rev. Mal. Respir.Asthme et comportements suicidaires chez les adolescents: revue syst¨¦matique	1776-2588										adolescence; adolescent; allergy; asthma; disease association; hospitalization; human; Medline; pediatric patient; review; risk assessment; risk factor; suicidal ideation; suicide; suicide attempt; systematic review		Introduction: Adolescence is a difficult time in life and asthma has major psychological consequences for adolescents. Objectives: This systematic literature review focused on the association between asthma and suicidal behaviors (suicidal ideations [SI], suicide plans [SP] and suicide attempts [SA]) among adolescents in the general population. Method: Research on Medline for the 1980–2021 period…
Journal Article	Sining, M; Sharaai, A H; Wafa, W	2022	A study of social well-being among university students	0	0	https://www.embase.com/search/results?subaction=viewrecord&id=L2015107563&from=export http://dx.doi.org/10.1007/s11367-022-02029-w							International Journal of Life Cycle Assessment	27	3			492-504												10.1007/s11367-022-02029-w	2022	2022-01-01				Int. J. Life Cycle Assess.	1614-7502										mobile phone; air pollution; allergy; anxiety; article; asthma; attitude to health; depression; disabled person; headache; health behavior; human; human experiment; low back pain; major clinical study; obesity; physiological stress; questionnaire; reliability; responsibility; shoulder pain; social well-being; suicide; university student		Purpose: There are social, psychological, and different health dimensions that affect social well-being in university life. Hence, the objective of the study was to identify the potential social impacts (students’ health and safety, discrimination, feedback, privacy, transparency, and end-of-life responsibility which is further planned) that affect social well-being in the organization and analyz…
Journal Article	Krishnadas, R; Jubrail, J; Chetcuti, B	2022	Assessment and treatment of ADHD in adults	0	0	https://www.embase.com/search/results?subaction=viewrecord&id=L2015646214&from=export http://dx.doi.org/10.1002/psb.1975							Prescriber	33	3-4			11-19												10.1002/psb.1975	2022	2022-01-01				Prescriber	1931-2253										amfebutamone; atomoxetine; clonidine; dexamphetamine; guanfacine; lisdexamfetamine; methylphenidate; anxiety disorder; article; asthma; attention deficit hyperactivity disorder; autism; cognitive behavioral therapy; diabetes mellitus; diagnostic error; disease burden; drug dependence; DSM-5; eating disorder; electroencephalogram; emotionality; gene mutation; head injury; human; hypertension; ICD-…		ADHD is a condition that is often missed or misdiagnosed in adults, but successfully identifying and treating it can improve clinical and functional outcomes. This article discusses how to recognise and diagnose ADHD in adults, and outlines the recommended pharmacological and non-pharmacological treatment options.
Journal Article	McGovern, C M; Hutson, E; Arcoleo, K; Melnyk, B	2022	Considerations in pediatric intervention research: Lessons learned from two pediatric pilot studies	0	0	https://www.embase.com/search/results?subaction=viewrecord&id=L637515113&from=export http://dx.doi.org/10.1016/j.pedn.2021.10.016							Journal of pediatric nursing	63				78-83												10.1016/j.pedn.2021.10.016	2022	2022-01-01				J Pediatr Nurs	1532-8449										NCT03481673; adolescent; aged; anxiety; anxiety disorder; child; child parent relation; human; mental health; pilot study		BACKGROUND AND PURPOSE: Pediatric populations represent a vulnerable research group. Careful thought must be given to many factors when designing and implementing pediatric intervention research studies. This article discusses methodological and implementation lessons learned from two pediatric intervention pilot studies and highlights facilitators and barriers encountered. TYPE OF METHOD: Both s…
Journal Article	Alipour-Haris, G; Armstrong, M J; Sullivan, J L; Suryadevara, U; Rouhizadeh, M; Brown, J D	2022	Suicidal Ideation and Suicide-Attempt-Related Hospitalizations among People with Alzheimer’s Disease (AD) and AD-Related Dementias in the United States during 2016–2018	0	0	https://www.embase.com/search/results?subaction=viewrecord&id=L2015619241&from=export http://dx.doi.org/10.3390/jcm11040943							Journal of Clinical Medicine	11	4															10.3390/jcm11040943	2022	2022-01-01				J. Clin. Med.	2077-0383										alcohol; benzodiazepine derivative; paracetamol; age; aged; alcoholism; Alzheimer disease; anxiety disorder; article; asthma; atrial fibrillation; attention deficit hyperactivity disorder; automutilation; bipolar disorder; chronic kidney failure; chronic lung disease; clinical feature; cohort analysis; comorbidity; congestive heart failure; cross-sectional study; dementia; demographics; depressio…		People living with Alzheimer’s disease (AD) and AD-related dementias (ADRDs) are at a higher risk of suicidal behaviors given intersecting risk factors. Previous studies generally only focused on AD, small clinical samples, or grouped all dementia subtypes together, limiting insights for other ADRD subtypes. The objective of this study was to generate evidence related to the relative burden of su…
Journal Article	Elgwairi, E; Abdalla, A; Parmar, K; Benjanuwattra, J; Del Rio-Pertuz, G; Elharabi, Z; Abohelwa, M	2022	Do you know that Brugada syndrome is more prevalent in schizophrenic patients?	0	0	https://www.embase.com/search/results?subaction=viewrecord&id=L637253321&from=export http://dx.doi.org/10.1136/jim-2022-SRMC.107							Journal of Investigative Medicine	70	2			507												10.1136/jim-2022-SRMC.107	2022	2022-01-01				J. Invest. Med.	1708-8267										aripiprazole; calcium channel; cannabis; endogenous compound; methamphetamine; neuroleptic agent; sertraline; adult; alcohol consumption; anxiety; asthma; bipolar disorder; Brugada syndrome; chill; cohort analysis; complication; conference abstract; coughing; dizziness; dyspnea; ECG abnormality; personality development; electrocardiogram; electrocardiography; electrophysiology; faintness; family …		Case Report Brugada syndrome (BrS) is an autosomal dominant genetic disorder presented with abnormal findings on electrocardiogram (ECG). It increases risk of ventricular tachyarrhythmias and sudden cardiac death (SCD). Brugada ECG pattern characterized by a pseudo-right bundle branch block and persistent ST segment elevation in leads V1 to V2. It is more common among schizophrenic patient than i…
Journal Article	Schorr, E M; Kurz, D; Rossi, K C; Zhang, M; Yeshokumar, A K; Jette, N; Dhamoon, M S	2022	Depression readmission risk is elevated in multiple sclerosis compared to other chronic illnesses	0	0	https://www.embase.com/search/results?subaction=viewrecord&id=L2014218408&from=export http://dx.doi.org/10.1177/13524585211051316							Multiple Sclerosis Journal	28	1			139-148												10.1177/13524585211051316	2022	2022-01-01				Mult. Scler. J.	1477-0970										adult; alcoholism; article; asthma; bipolar disorder; chronic disease; cohort analysis; depression; diagnostic test accuracy study; eating disorder; female; heart rate; human; major clinical study; male; middle aged; multiple sclerosis; posttraumatic stress disorder; predictive value; psychosis; readmission risk; retrospective study; rheumatoid arthritis; risk factor; schizophrenia; sensitivity a…		Objective: Assess readmissions for depression or suicide attempt (SA) after MS admission versus other chronic inflammatory illnesses. Methods: This retrospective cohort study identified MS, asthma, rheumatoid arthritis (RA), depression, and SA in the 2013 National Readmissions Database by International Classification of Diseases codes. Index admissions (MS, n = 7698; asthma, n = 93,590; RA, n = 3…
Journal Article	Zschocke, A; Horak, F; Eber, E; Frischer, T; Simma, B; Stetzl, W; Riedler, J; Sz¨¦pfalusi, Z; Zacharasiewicz, A	2022	FDA warning montelukast 03.2020—Statement of the Austrian working group of pediatric pulmonology and allergology	0	0	https://www.embase.com/search/results?subaction=viewrecord&id=L2014442522&from=export http://dx.doi.org/10.1007/s00508-021-01981-1							Wiener Klinische Wochenschrift	134	1-2			86-88												10.1007/s00508-021-01981-1	2022	2022-01-01				Wien. Klin. Wochenschr.	1613-7671										corticosteroid; montelukast; agitation; article; asthma; attention deficit hyperactivity disorder; child care; depression; European Medicines Agency; Food and Drug Administration; hallucination; health care personnel; human; immunology; medical society; Medicines and Healthcare products Regulatory Agency; obsessive compulsive disorder; pollen allergy; psychiatric complication; pulmonology; side e…		Montelukast, a leukotriene receptor antagonist (LTRA) has been approved for use in Europe since 1998. Indications for use (from the age of 6 months) include mild to moderate asthma, seasonal allergic rhinitis with asthma, and the prevention of exercise-induced asthma episodes. The psychiatric side effects of montelukast have been known for the last 10 years; in the case of such symptoms benefits …
Journal Article	Javed, A; Das, D	2022	Suicide in patients under care of first-episode psychosis service	0	0	https://www.embase.com/search/results?subaction=viewrecord&id=L2014974578&from=export http://dx.doi.org/10.1002/pnp.739							Progress in Neurology and Psychiatry	26	1			34-37												10.1002/pnp.739	2022	2022-01-01				Prog. Neurol. Psychiatry	1931-227X										aripiprazole; lorazepam; lurasidone; olanzapine; paliperidone; quetiapine; sertraline; adolescent; adult; aged; article; asthmatic state; brain tumor; cause of death; clinical article; cohort analysis; delusional disorder; diabetic complication; drug induced psychosis; female; hanging; human; male; mental health service; patient care; patient referral; prescription; psychosis; retrospective study…		Recognition of suicide risk factors in patients presenting with psychotic illness is of the utmost importance. In their study, the authors identified two important issues in the cohort of patients who died of unnatural causes/suicide, highlighting a need for clinicians to be aware of these risk factors and make efforts to establish a therapeutic relationship, providing appropriate support to pati…
Journal Article	Lee, B P; Dodge, J L; Terrault, N A	2022	Medicaid expansion and variability in mortality in the USA: a national, observational cohort study	0	0	https://www.embase.com/search/results?subaction=viewrecord&id=L2016135680&from=export http://dx.doi.org/10.1016/S2468-2667(21)00252-8							The Lancet Public Health	7	1			e48-e55												10.1016/S2468-2667(21)00252-8	2022	2022-01-01				Lancet Public Health	2468-2667										opiate; adult; alcohol consumption; all cause mortality; article; asthma; behavioral risk factor surveillance system; cardiovascular disease; cerebrovascular accident; cohort analysis; death certificate; diabetes mellitus; disease surveillance; female; health insurance; heart infarction; homicide; human; human experiment; ICD-10; income; male; medicaid; middle aged; mortality; neoplasm; obesity; …		Background: The expansion of the Medicaid public health insurance programme has varied by state in the USA. Longer-term mortality and factors associated with variability in outcomes after Medicaid expansion are under-studied. We aimed to investigate the association of state Medicaid expansion with all-cause mortality. Methods: This was a population-based, national, observational cohort study capt…
Journal Article	Rasheduzzaman, M; Al-Mamun, F; Hosen, I; Akter, T; Hossain, M; Griffiths, M D; Mamun, M A	2022	Suicidal behaviors among Bangladeshi university students: Prevalence and risk factors	0	0	https://www.embase.com/search/results?subaction=viewrecord&id=L2016479220&from=export http://dx.doi.org/10.1371/journal.pone.0262006							PLoS ONE	17	1 January															10.1371/journal.pone.0262006	2022	2022-01-01				PLoS ONE	1932-6203										alcohol; cannabis; illicit drug; adult; anxiety disorder; article; asthma; Bangladesh; chronic pain; convenience sample; cross-sectional study; dengue; diabetes mellitus; disease association; female; gender; human; life event; male; mental disease; mental health; mood disorder; physical disease; physiological stress; prescription drug misuse; prevalence; psychosis; risk factor; suicidal behavior;…		Background Bangladeshi university students are considered to be highly suicide-prone compared to other populations and cohorts. However, no prior epidemiological studies have assessed the suicidality (i.e., past-year suicidal ideation [SI], lifetime suicide plan [SP], and lifetime suicide attempt [SA]) among Bangladeshi students, including the variables such as past-year stressful life events and…
Journal Article	Sariaslan, A; Sharpe, M; Larsson, H; Wolf, A; Lichtenstein, P; Fazel, S	2022	Psychiatric comorbidity and risk of premature mortality and suicide among those with chronic respiratory diseases, cardiovascular diseases, and diabetes in Sweden: A nationwide matched cohort study of over 1 million patients and their unaffected siblings	0	0	https://www.embase.com/search/results?subaction=viewrecord&id=L2016679712&from=export http://dx.doi.org/10.1371/journal.pmed.1003864							PLoS Medicine	19	1															10.1371/journal.pmed.1003864	2022	2022-01-01				PLoS Med.	1549-1676										acute heart infarction; adult; aged; article; asthma; cardiovascular disease; chronic respiratory tract disease; clinical assessment; cohort analysis; comorbidity assessment; comparative study; controlled study; depression; diabetes mellitus; dichotomy; drug dependence; evaluation and follow up; female; government; hazard ratio; hospital patient; human; International Classification of Diseases fo…		Background Persons with noncommunicable diseases have elevated rates of premature mortality. The contribution of psychiatric comorbidity to this is uncertain. We aimed to determine the risks of premature mortality and suicide in people with common noncommunicable diseases, with and without psychiatric disorder comorbidity. Methods and findings We used nationwide registries to study all individual…
Journal Article	Bange, J S; Melvin, K E	2022	Clonidine Use for the Treatment of Nightmares in Posttraumatic Stress Disorder	0	0	https://www.embase.com/search/results?subaction=viewrecord&id=L2016772646&from=export http://dx.doi.org/10.1155/2022/5251406							Case Reports in Psychiatry	2022																10.1155/2022/5251406	2022	2022-01-01				Case Rep. Psychiatry	2090-6838										alprazolam; clonidine; hydrochlorothiazide; lamotrigine; levothyroxine; mood stabilizer; pantoprazole; sertraline; spironolactone; adult; arousal; article; asthma; avoidance behavior; bedtime dosage; bipolar I disorder; case report; child abuse; clinical article; clinical evaluation; cognition; concentration loss; decreased appetite; depression; diabetes mellitus; diet therapy; drug mechanism; dr…		Introduction. While clonidine is used clinically for the treatment of nightmares in posttraumatic stress disorder (PTSD), few case reports demonstrating this indication exist, and there have been few studies investigating clonidine's mechanism of action for controlling nightmare symptoms. Case Report. In order to further characterize clonidine's role in treating nightmare symptoms in PTSD, we off…
Journal Article	Y?ld?z Miniksar, D; K?l??, B; K?l??, M; Miniksar, ? H; Top?u, Y; Ayd?n, K	2022	Evaluation of suicide probability in children and adolescents with epilepsy	0	0	https://www.embase.com/search/results?subaction=viewrecord&id=L2020863973&from=export http://dx.doi.org/10.1111/ped.15130							Pediatrics International	64	1															10.1111/ped.15130	2022	2022-01-01				Pediatr. Int.	1442-200X										atomoxetine; carbamazepine; clonazepam; lamotrigine; levetiracetam; oxcarbazepine; phenobarbital; topiramate; valproic acid; acne vulgaris; acute lymphoblastic leukemia; adenoid hypertrophy; adolescence; adolescent; allergic asthma; anxiety disorder; article; atopic dermatitis; attention deficit hyperactivity disorder; Big Five Inventory; case control study; cerebellum dyssynergia; child; Child D…		Background: We aimed to examine suicide probability, factors affecting suicide, and personality traits of children and adolescents diagnosed with epilepsy, and to compare their results with those of children without epilepsy. Methods: Fifty-six children diagnosed with epilepsy and 56 control children, aged 11–16 years, were evaluated by using the Diagnostic and Statistical Manual of Mental Disord…
Journal Article	Blagov, A Yu.; Efremova, O A; Khodosh, E M; Aleinikova, K S; Dubrova, V A	2022	THE ROLE OF CYTOKINES IN THE DEVELOPMENT OF SYSTEMIC INFLAMMATION IN CHRONIC OBSTRUCTIVE PULMONARY DISEASE AND OBESITY	0	0	https://www.embase.com/search/results?subaction=viewrecord&id=L2024365417&from=export http://dx.doi.org/10.14341/omet12847							Obesity and Metabolism	19	4			442-448												10.14341/omet12847	2022	2022-01-01				Obes. Metab.РОЛЬ ЦИТОКИНОВ В РАЗВИТИИ СИСТЕМНОГО ВОСПАЛЕНИЯ ПРИ ХРОНИЧЕСКОЙ ОБСТРУКТИВНОЙ БОЛЕЗНИ ЛЕГКИХ И ОЖИРЕНИИ	2306-5524										CD4 antigen; cytokine; interleukin 10; interleukin 4; interleukin 6; interleukin 8; Janus kinase; mitogen activated protein kinase; STAT protein; adipose tissue; asthma; cell migration; chronic obstructive lung disease; comorbidity; human; immunoreactivity; inflammation; JAK-STAT signaling; lung; lung emphysema; MAPK signaling; neutrophil; obesity; pathophysiology; respiratory epithelium; review;…		Patients with chronic obstructive pulmonary disease (COPD) are characterized by a variety of comorbid conditions, including both somatic (arterial hypertension, atherosclerosis, coronary heart disease, bronchial asthma, malignant neoplasms, diabetes mellitus, obesity, etc.) and mental (depressive disorders, suicide attempts). Against the background of various chronic diseases of the respiratory s…
Journal Article	Kim, J A; Song, S Y; Jeong, W; Jun, J K	2022	Non-cancer health risks in firefighters: a systematic review	0	0	https://www.embase.com/search/results?subaction=viewrecord&id=L2026807468&from=export http://dx.doi.org/10.4178/epih.e2022109							Epidemiology and Health	44																10.4178/epih.e2022109	2022	2022-01-01				Epidemiol. Health	2092-7193										acute heart infarction; adult; alcohol liver disease; angina pectoris; anxiety disorder; army; arteriosclerosis; asthma; atopy; atrial fibrillation; automutilation; bile duct disease; brain hemorrhage; bronchitis; cardiovascular disease; cerebrovascular disease; chronic bronchitis; chronic liver disease; chronic obstructive lung disease; civil servant; clinical outcome; comparative study; congeni…		Firefighters are occupationally exposed to hazardous factors that may increase their risk of disease. However, non-cancer disease risk in firefighters has not been systematically examined. This systematic review aimed to identify non-cancer disease risk in firefighters and determine whether the risk differs according to job characteristics. We searched the Cochrane Library, Embase, PubMed, and Ko…
Journal Article	Griffiths, CEM; Gooderham, M; Colombel, J-F; Terui, T; Accioly, A P; Gallo, G; Zhu, D; Blauvelt, A	2022	Safety of Ixekizumab in Adult Patients with Moderate-to-Severe Psoriasis: data from 17 Clinical Trials with Over 18,000 Patient-Years of Exposure	0	0	https://cochrane.66557.net/central/doi/10.1002/central/CN-02458001/full								12	6			1431‐1446												10.1007/s13555-022-00743-9	2022	2022-01-01															*adverse event; *drug safety; *psoriasis vulgaris /drug therapy; Accidental death; Adjustment disorder /side effect; Adult; Anxiety disorder; Arthralgia /side effect; Article; Asthma /side effect; Backache /side effect; Basal cell carcinoma /side effect; Bronchitis /side effect; Cardiovascular disease; Cause of death; Cholelithiasis; Contact dermatitis /side effect; Controlled clinical trial; Con…		Introduction: We report a comprehensive summary of the safety outcomes in adult patients with moderate‐to‐severe psoriasis with up to 5 years of exposure to ixekizumab. Methods: Long‐term safety of the IL‐17A antagonist ixekizumab was assessed from 17 randomized trials. Treatment‐emergent adverse events (TEAEs)‐adjusted incidence rates (IRs) per 100 patient‐years (PY) within 1‐year time periods t…
Journal Article	ISRCTN	2022	A study in healthy volunteers to compare the test medicine as both a tablet and capsule, to determine the correlation between increases in doses of the test medicine and the amount of test medicine taken up by the body, and to estimate how food affects the test medicine when given as a tablet	0	0	https://cochrane.66557.net/central/doi/10.1002/central/CN-02411577/full																									2022	2022-01-01																	INTERVENTION: Part 1: Participants will be randomised to receive a single dose of each of reference Hard Capsules RO7486967 200 mg (2 x 100 mg) in the fasted state, RO7486967 Immediate Release Tablet, 200 mg in the fasted state, and RO7486967 Immediate Release Tablet, 200 mg in the fed state, across three periods. Either option Part 2a or 2b will be chosen based on the results of Part 1. Part 2a:…
Journal Article	Lozupone, M; Donghia, R; Sardone, R; Mollica, A; Berardino, G; Lampignano, L; Griseta, C; Zupo, R; Castellana, F; Bortone, I; Dibello, V; Resta, E; Stallone, R; Seripa, D; Daniele, A; Solfrizzi, V; Altamura, M; Bellomo, A; Panza, F	2022	Apolipoprotein E genotype, inflammatory biomarkers, and non-psychiatric multimorbidity contribute to the suicidal ideation phenotype in older age. The Salus in Apulia Study	0	0	http://www.ncbi.nlm.nih.gov/entrez/query.fcgi?cmd=Retrieve&db=pubmed&dopt=Abstract&list_uids=36155237&query_hl=1							J Affect Disord	319				202-212						Journal of affective disorders						10.1016/j.jad.2022.09.046	2022 Dec 15	2022-12-15	Journal Article; Research Support, Non-U.S. Gov't				1573-2517 (Electronic); 0165-0327 (Linking)	Copyright ? 2022 Elsevier B.V. All rights reserved.			36155237						APOE; Asthma; IL-6; Late-life depression; Obesity; Suicidal ideation	Female; Male; Animals; *Suicidal Ideation; *Multimorbidity; Apolipoprotein E4/genetics; Phenotype; C-Reactive Protein; Genotype; Biomarkers; Risk Factors	BACKGROUND: Possible relationships between suicidal ideation and biopsychosocial predictors in older age are unclear. In the population-based Salus in Apulia Study, we investigated the relationships among biomarkers, socio-demographic, psychopathological, inflammatory and metabolic characteristics and suicidal ideation in 1252 older subjects. METHODS: Suicidal ideation was evaluated with the brie…
Journal Article	Underner, M; Peiffer, G; Perriot, J; De Chazeron, I; Jaafari, N	2022	[Asthma and suicidal behavior in adolescents: a literature review]	0	0	http://www.ncbi.nlm.nih.gov/entrez/query.fcgi?cmd=Retrieve&db=pubmed&dopt=Abstract&list_uids=35459587&query_hl=1							Rev Mal Respir	39	4			344-366						Revue des maladies respiratoires						10.1016/j.rmr.2021.12.011	2022 Apr	2022-04-01	Journal Article; Review; Systematic Review				1776-2588 (Electronic); 0761-8425 (Linking)	Copyright ? 2022 SPLF. Published by Elsevier Masson SAS. All rights reserved.			35459587						Adolescent; Allergies; Asthma; Asthme; Facteurs de risque; Risk factors; Suicide	Adolescent; *Asthma/epidemiology; Case-Control Studies; Cross-Sectional Studies; Humans; Prospective Studies; Risk Factors; *Suicidal Ideation	INTRODUCTION: Adolescence is a difficult time in life and asthma has major psychological consequences for adolescents. OBJECTIVES: This systematic literature review focused on the association between asthma and suicidal behaviors (suicidal ideations [SI], suicide plans [SP] and suicide attempts [SA]) among adolescents in the general population. METHOD: Research on Medline for the 1980-2021 period…
Journal Article	Hall, A L; Sweet, J; Tweel, M; MacLean, M B	2022	Comparing negative health indicators in male and female veterans with the Canadian general population	0	0	http://www.ncbi.nlm.nih.gov/entrez/query.fcgi?cmd=Retrieve&db=pubmed&dopt=Abstract&list_uids=32868291&query_hl=1							BMJ Mil Health	168	1			82-87						BMJ military health						10.1136/bmjmilitary-2020-001526	2022 Feb	2022-02-01	Journal Article				2633-3775 (Electronic); 2633-3767 (Print); 2633-3767 (Linking)	? Author(s) (or their employer(s)) 2022. Re-use permitted under CC BY-NC. No commercial re-use. See rights and permissions. Published by BMJ.			32868291						epidemiology; occupational & industrial medicine; public health	Activities of Daily Living; Canada/epidemiology; Female; Humans; Male; *Stress Disorders, Post-Traumatic; Suicidal Ideation; *Veterans	INTRODUCTION: Sex-based information on differences between Canadian veterans and the general population is important to understand veterans' unique health needs and identify areas requiring further research. This study compared various health indicators in male and female veterans with their Canadian counterparts. METHODS: Health indicators for recent-era Regular Force veterans (released between …
Journal Article	Sonu, S; Marvin, D; Moore, C	2021	The Intersection and Dynamics between COVID-19, Health Disparities, and Adverse Childhood Experiences: “Intersection/Dynamics between COVID-19, Health Disparities, and ACEs”	0	0	https://www.embase.com/search/results?subaction=viewrecord&id=L2011518186&from=export http://dx.doi.org/10.1007/s40653-021-00363-z							Journal of Child and Adolescent Trauma	14	4			517-526												10.1007/s40653-021-00363-z	2021	2021-01-01				J. Child Adolesc. Trauma	1936-153X										article; asthma; cardiovascular disease; case fatality rate; child; childhood adversity; coping; coronavirus disease 2019; depression; diabetes mellitus; education; employment; epigenetics; food insecurity; health care personnel; health disparity; human; hypertension; incarceration; inflammation; mortality rate; obesity; pandemic; physiological stress; prevalence; risk factor; smoking; social dis…		The coronavirus disease 2019 (COVID-19) pandemic is shining a spotlight on health disparities that have long been overlooked in our society. The intersection between Adverse Childhood Experiences (ACEs), longstanding health disparities, and COVID-19 cannot be ignored. The accumulation of traumatic events throughout the childhood and adolescent years can cause toxic stress in the absence of suppor…
Journal Article	Dorol--Beauroy-Eustache, O; Mishara, B L	2021	Systematic review of risk and protective factors for suicidal and self-harm behaviors among children and adolescents involved with cyberbullying	0	0	https://www.embase.com/search/results?subaction=viewrecord&id=L2014916952&from=export http://dx.doi.org/10.1016/j.ypmed.2021.106684							Preventive Medicine	152																10.1016/j.ypmed.2021.106684	2021	2021-01-01				Prev. Med.	1096-0260										adolescent; article; asthma; autism; automutilation; child; child parent relation; cyberbullying; developmental disorder; family relation; family therapy; gender identity; healthy diet; human; life satisfaction; loneliness; mental disease; obesity; physiological stress; protection; risk factor; sexual orientation; social competence; social connectedness; social support; substance abuse; suicidal …		Cyberbullying is associated with increased risk of suicidal and self-harm behaviors in children and adolescents. However, no review to date has explored factors that exacerbate and mitigate this relationship. This systematic review concerns research on factors that influence the impact of cyberbullying on suicidal and self-harm behaviors. Four bibliographic databases were explored and references …
Journal Article	Hinphet, A; Arunrodpanya, F; Kwansirikul, J; Rakkhajeekul, S; Rajsanthia, P	2021	Prevalence and clinical features associated with unrecognized bipolar disorder among outpatients with depressive disorder in Thailand	0	0	https://www.embase.com/search/results?subaction=viewrecord&id=L2015851043&from=export http://dx.doi.org/10.35755/jmedassocthai.2021.11.13102							Journal of the Medical Association of Thailand	104	11			1821-1827												10.35755/jmedassocthai.2021.11.13102	2021	2021-01-01				J. Med. Assoc. Thailand	0125-2208										adult; allergy; anxiety; article; asthma; atypical depression; bipolar depression; clinical feature; cross-sectional study; depression; diabetes mellitus; dyslipidemia; female; human; hypersomnia; hypertension; major clinical study; major depression; male; mental disease; migraine; mini international neuropsychiatric interview; multivariate logistic regression analysis; outpatient; predictive val…		Objective: To determine the prevalence of unrecognized bipolar disorder and explore the clinical features of outpatients with depressive disorder associated with bipolar disorder. Materials and Methods: The present study was a cross-sectional study. One hundred six volunteer participants, diagnosed with depressive disorder at Naresuan University Hospital, Buddhachinaraj Phitsanulok Hospital, and …
Journal Article	Alias, A; Bertrand, L; Bisson-Gervais, V; Henry, M	2021	Suicide in obstructive lung, cardiovascular and oncological disease	0	0	https://www.embase.com/search/results?subaction=viewrecord&id=L2020556071&from=export http://dx.doi.org/10.1016/j.ypmed.2021.106543							Preventive Medicine	152																10.1016/j.ypmed.2021.106543	2021	2021-01-01				Prev. Med.	1096-0260										article; asthma; cardiovascular disease; cerebrovascular accident; chronic obstructive lung disease; conceptual model; critically ill patient; evidence based practice; human; malignant neoplasm; medical care; mental health; prevalence; risk factor; suicide		Healthcare institutions face increasing demands stemming from the burden of noncommunicable diseases. The personal, social, financial and societal impact of these diseases are well-documented. However, the mental health concerns and trajectories of patients afflicted by chronic medical diseases have been under-recognized and are under-resourced. Despite that chronic diseases are associated with s…
Journal Article	Han, B; Jones, C M; Einstein, E B; Compton, W M	2021	Trends in and Characteristics of Buprenorphine Misuse among Adults in the US	0	0	https://www.embase.com/search/results?subaction=viewrecord&id=L636215809&from=export http://dx.doi.org/10.1001/jamanetworkopen.2021.29409							JAMA Network Open	4	10															10.1001/jamanetworkopen.2021.29409	2021	2021-01-01				JAMA Netw. Open	2574-3805										buprenorphine; cannabis; cocaine; codeine; diamorphine; fentanyl; hydrocodone; hydromorphone; illicit drug; methadone; morphine; oxycodone; oxymorphone; pethidine; psychedelic agent; sedative agent; tramadol; tranquilizer; adult; alcohol consumption; article; asthma; Black person; cannabis addiction; chronic obstructive lung disease; cigarette smoking; cocaine dependence; diabetes mellitus; Diagn…		Importance: There is a lack of empirical research regarding misuse of buprenorphine hydrochloride. Objective: To identify prescription opioids that are most frequently misused, assess differences in motivations for misuse between buprenorphine and nonbuprenorphine prescription opioids, and examine trends in and factors associated with buprenorphine misuse among individuals with or without opioid …
Journal Article	Faraone, S V; Banaschewski, T; Coghill, D; Zheng, Y; Biederman, J; Bellgrove, M A; Newcorn, J H; Gignac, M; Al Saud, N M; Manor, I; Rohde, L A; Yang, L; Cortese, S; Almagor, D; Stein, M A; Albatti, T H; Aljoudi, H F; Alqahtani, M M J; Asherson, P; Atwoli, L; B?lte, S; Buitelaar, J K; Crunelle, C L; Daley, D; Dalsgaard, S; D?pfner, M; Espinet, S; Fitzgerald, M; Franke, B; Gerlach, M; Haavik, J; Ha…	2021	The World Federation of ADHD International Consensus Statement: 208 Evidence-based conclusions about the disorder	0	0	https://www.embase.com/search/results?subaction=viewrecord&id=L2011637562&from=export http://dx.doi.org/10.1016/j.neubiorev.2021.01.022							Neuroscience and Biobehavioral Reviews	128				789-818												10.1016/j.neubiorev.2021.01.022	2021	2021-01-01				Neurosci. Biobehav. Rev.	1873-7528										amphetamine; atomoxetine; clonidine; guanfacine; methylphenidate; abdominal pain; academic underachievement; accidental injury; allergy; anorexia; asthma; attention deficit hyperactivity disorder; cerebrovascular accident; cognitive behavioral therapy; consensus development; crime; data accuracy; decreased appetite; delinquency; diabetes mellitus; diet supplementation; disease classification; dis…		Background: Misconceptions about ADHD stigmatize affected people, reduce credibility of providers, and prevent/delay treatment. To challenge misconceptions, we curated findings with strong evidence base. Methods: We reviewed studies with more than 2000 participants or meta-analyses from five or more studies or 2000 or more participants. We excluded meta-analyses that did not assess publication bi…
Journal Article	B?dker, B; Hvidman, L; Weber, T; M?ller, M; S?rensen, J L	2021	An audit of 70 maternal deaths	0	0	https://www.embase.com/search/results?subaction=viewrecord&id=L2013510637&from=export							Danish Medical Journal	68	9																2021	2021-01-01				Dan. Med. J.	2245-1919										alanine aminotransferase; antibiotic agent; chorionic gonadotropin; abdominal pain; academic underachievement; adult; amnion fluid embolism; article; asthma; autopsy; blood clotting disorder; blood pressure; blood sampling; body mass; brain hernia; breast cancer; cardiovascular disease; cause of death registry; cesarean section; clinical audit; clinical practice; death certificate; diabetes melli…		INTRODUCTION. Although women rarely die during pregnancy and childbirth in Denmark, keeping track of the maternal mortality rate and causes of death is vital in identifying learning points for future management of critical illness among obstetric patients and in pinpointing risk factors. METHODS. We identified maternal deaths between 2002 and 2017 by linking four Danish national health registers,…
Journal Article	Cruzeiro Szortyka, A L S; Faria, N M X; Carvalho, M P; Feij¨®, F R; Meucci, R D; Flesch, B D; Fiori, N S; Fassa, A G	2021	Suicidality among South Brazilian tobacco growers	0	0	https://www.embase.com/search/results?subaction=viewrecord&id=L2013541662&from=export http://dx.doi.org/10.1016/j.neuro.2021.06.005							NeuroToxicology	86				52-58												10.1016/j.neuro.2021.06.005	2021	2021-01-01				NeuroToxicology	1872-9711										pesticide; adult; agricultural worker; article; asthma; Brazilian; clinical assessment; comorbidity; cross-sectional study; education; female; financial deficit; green tobacco sickness; human; interview; intoxication; low back pain; major clinical study; male; mental health; occupational health; pesticide poisoning; prevalence; quality control; questionnaire; Self Reporting Questionnaire 20; soci…		Objective: To assess prevalence of suicidal ideation and suicide attempt among South Brazilian tobacco growers and to analyze the associated factors related to the suicidal ideation. Methods: A cross-sectional study was conducted in 2011 with a random sample of 2469 tobacco growers in S?o Louren?o do Sul/RS. Suicidal ideation was characterized by the question “Has the thought of ending your life …
Journal Article	Sinha, I P; Murphy, R; Biffin, H; Gait, L; Abrams, E M; Lee, A R; Gray-ffrench, M; Fernandes, R M; Watson, E; Hawcut, D B; Southern, K W; Brown, A	2021	COVID-19 and the mental health of children with respiratory illness	0	0	https://www.embase.com/search/results?subaction=viewrecord&id=L2014350082&from=export http://dx.doi.org/10.1016/S2213-2600(21)00319-2							The Lancet Respiratory Medicine	9	9			952-954												10.1016/S2213-2600(21)00319-2	2021	2021-01-01				Lancet Respir. Med.	2213-2619										anxiety; article; asthma; boredom; childhood; coping; coronavirus disease 2019; cystic fibrosis; depression; human; irritability; lockdown; mental health; mental health service; mortality risk; pandemic; respiratory tract disease; risk factor; suicide; teleconsultation
Journal Article	D'Agati, D; Beaudry, M B; Swartz, K	2021	Thirteen Reasons Why Revisited: A Monograph for Teens, Parents, and Mental Health Professionals	0	0	https://www.embase.com/search/results?subaction=viewrecord&id=L627906341&from=export http://dx.doi.org/10.1007/s10912-019-09548-y							The Journal of medical humanities	42	3			345-353												10.1007/s10912-019-09548-y	2021	2021-01-01				J Med Humanit	1573-3645										adolescent; child parent relation; health care personnel; homicide; human; mental health; suicide; United States		Jay Asher's novel Thirteen Reasons Why and its Netflix adaptation have enjoyed widespread popularity. While they draw needed attention to issues like bullying and teen estrangement, they may have an unintended effect: they mislead about the etiology of suicide and even glamorize it to a degree. The medical literature has shown that suicide is almost always the result of psychiatric disorder, not …
Journal Article	Anbesaw, T; Negash, A; Mamaru, A; Abebe, H; Belete, A; Ayano, G	2021	Suicidal ideation and associated factors among pregnant women attending antenatal care in Jimma medical center, Ethiopia	0	0	https://www.embase.com/search/results?subaction=viewrecord&id=L2014262938&from=export http://dx.doi.org/10.1371/journal.pone.0255746							PLoS ONE	16	8 August															10.1371/journal.pone.0255746	2021	2021-01-01				PLoS ONE	1932-6203										computer; abortion; abuse assessment scale; acquired immune deficiency syndrome; adult; anxiety; assessment of humans; asthma; child abuse; cross-sectional study; data analysis; data processing; depression; Depression, Anxiety and Stress Scale-21; diabetes mellitus; education; family history; female; first trimester pregnancy; follow up; human; hypertension; information processing; major clinical…		Background Suicidal ideation (SI) among pregnant women is a major public health concern worldwide and is associated with a higher risk of completed suicide. However, there are limited studies that determined the prevalence and the potential determinants of suicidal ideation in Sub-Saharan Africa, including Ethiopia. Therefore, this study aimed to explore the prevalence of suicidal ideation and as…
Journal Article	Ao, A T; Borah, P K; Das, N K; Uike, P; Longchar, S S; Kaur, P	2021	Deaths due to noncommunicable diseases among the tribal population in Mokokchung, Nagaland, 2017	0	0	https://www.embase.com/search/results?subaction=viewrecord&id=L635914916&from=export http://dx.doi.org/10.1186/s12919-021-00223-6							BMC Proceedings	15	SUPPL 11															10.1186/s12919-021-00223-6	2021	2021-01-01				BMC Proc.	1753-6561										alcohol; abdominal pain; acute coronary syndrome; acute hepatitis B; adult; alcoholism; asthma; autopsy; breathing disorder; cancer center; cardiovascular system; cause of death; cell cycle G0 phase; cerebrovascular accident; chronic respiratory tract disease; complication; conference abstract; controlled study; counseling; demography; female; gastroenteritis; gender; global health; health care p…		Introduction: Over 46 million of the estimated 60 million deaths worldwide occur in developing countries. Over three-quarters of deaths in India occur at home, and more than half of these deaths do not have a certified cause [1]. Mortality data helps prioritize the health problems and appropriately allocate health resources. A recent survey in Mokokchung documented a high prevalence of noncommuni…
Journal Article	L?hteenvuo, M; Batalla, A; Luykx, J J; Mittendorfer-Rutz, E; Tanskanen, A; Tiihonen, J; Taipale, H	2021	Morbidity and mortality in schizophrenia with comorbid substance use disorders	0	0	https://www.embase.com/search/results?subaction=viewrecord&id=L2010710426&from=export http://dx.doi.org/10.1111/acps.13291							Acta Psychiatrica Scandinavica	144	1			42-49												10.1111/acps.13291	2021	2021-01-01				Acta Psychiatr. Scand.	1600-0447										adult; alcohol consumption; all cause mortality; article; asthma; cardiovascular disease; cause specific survival; cohort analysis; comorbidity; controlled study; diabetes mellitus; drug dependence; drug use; female; Finland; hospital care; hospital mortality; hospitalization; human; ICD-10; ICD-8; ICD-9; major clinical study; male; morbidity; mortality; mortality risk; outpatient care; prevalenc…		Objective: Schizophrenia is highly comorbid with substance use disorders (SUD) but large epidemiological cohorts exploring the prevalence and prognostic significance of SUD are lacking. Here, we investigated the prevalence of SUD in patients with schizophrenia in Finland and Sweden, and the effect of these co-occurring disorders on risks of psychiatric hospitalization and mortality. Methods: 45,4…
Journal Article	Jacobi, F; Grafiadeli, R; Volkmann, H; Schneider, I	2021	Disease burden of borderline personality disorder: cost of illness, somatic comorbidity and mortality	0	0	https://www.embase.com/search/results?subaction=viewrecord&id=L2012333480&from=export http://dx.doi.org/10.1007/s00115-021-01139-4							Nervenarzt	92	7			660-669												10.1007/s00115-021-01139-4	2021	2021-01-01				NervenarztKrankheitslast der Borderline-Pers?nlichkeitsst?rung: Krankheitskosten, somatische Komorbidit?t und Mortalit?t	1433-0407										asthma; borderline state; chronic obstructive lung disease; comorbidity; cost of illness; disease burden; Germany; health behavior; hepatitis; human; Human immunodeficiency virus infection; injury; life expectancy; morbidity; mortality; obesity; prevalence; review		Background: Severe mental illnesses (SMI) are characterized by high psychosocial impairment as well as by increased somatic morbidity and mortality. The term SMI commonly includes psychotic, bipolar and severe unipolar depressive disorders but borderline personality disorder (BPD) also shows severe sequelae of the disease. Material and methods: Published reviews and studies since 2010 examining d…
Journal Article	Fronczek, J; Gilbert, J D; Byard, R W	2021	Forensic issues arising in the assessment of chlorine-related deaths in a domestic setting	0	0	https://www.embase.com/search/results?subaction=viewrecord&id=L634697512&from=export http://dx.doi.org/10.1177/00258024211002737							Medicine, science, and the law	61	3			232-235												10.1177/00258024211002737	2021	2021-01-01				Med Sci Law	2042-1818										chlorine; Australia; cause of death; exposure; female; human; male; middle aged; retrospective study		A retrospective review of autopsy files at the Forensic Science South Australia, Australia, was undertaken over a 20-year period from January 2000 to December 2019 for all cases where chlorine had caused or contributed to death. Two cases were identified out of a total of 25,121 autopsies (0.008%): a 53-year-old man who committed suicide in a cellar with granulated chlorine, and a 49-year-old wom…
Generic	Pal, S	2021	Trends in selected parameters of men’s health	0	0	https://www.embase.com/search/results?subaction=viewrecord&id=L2013413639&from=export							U.S. Pharmacist	46	6			14													2021	2021-01-01					0148-4818										contact lens; hearing aid; spectacles; antihypertensive agent; arthritis; article; asthma; blood pressure regulation; chronic bronchitis; chronic obstructive lung disease; chronic pain; chronic respiratory tract disease; cigarette smoking; depression; diabetes mellitus; disability; emphysema; health care access; health care cost; health care utilization; health status; heart disease; high risk po…
Journal Article	von Fingerhut, G; Mizukami, K; Yam, D; Makarov, K; Kim, Y; Kondyurina, E; Yakovleva, L	2021	Social and physical factors related to depression in the older population of Siberia, Russia: a cross-sectional study	0	0	https://www.embase.com/search/results?subaction=viewrecord&id=L634879239&from=export http://dx.doi.org/10.1186/s12877-021-02225-7							BMC geriatrics	21	1			272												10.1186/s12877-021-02225-7	2021	2021-01-01				BMC Geriatr	1471-2318										aged; cross-sectional study; daily life activity; depression; geriatric assessment; human; Russian Federation		BACKGROUND: Depression and suicide rates are relatively high in the colder regions of Russia. Older individuals in these regions are especially susceptible to these issues and are understudied in this regard. This study aims to better understand the current depression prevalence, and the factors related to depression, among the older individuals in these colder regions of Russia by studying a pop…
Journal Article	Winer, E P; Lipatov, O; Im, S A; Goncalves, A; Mu?oz-Couselo, E; Lee, K S; Schmid, P; Tamura, K; Testa, L; Witzel, I; Ohtani, S; Turner, N; Zambelli, S; Harbeck, N; Andre, F; Dent, R; Zhou, X; Karantza, V; Mejia, J; Cortes, J	2021	Pembrolizumab versus investigator-choice chemotherapy for metastatic triple-negative breast cancer (KEYNOTE-119): a randomised, open-label, phase 3 trial	0	0	https://www.embase.com/search/results?subaction=viewrecord&id=L2011527465&from=export http://dx.doi.org/10.1016/S1470-2045(20)30754-3							The Lancet Oncology	22	4			499-511												10.1016/S1470-2045(20)30754-3	2021	2021-01-01				Lancet Oncol.	1474-5488										NCT02555657; PD-L1 test kit; alanine aminotransferase; alkaline phosphatase; anthracycline derivative; antineoplastic agent; aspartate aminotransferase; capecitabine; eribulin; gamma glutamyltransferase; gemcitabine; lactate dehydrogenase; magnesium; pembrolizumab; programmed death 1 ligand 1; taxane derivative; vinorelbine tartrate; abdominal distension; abdominal pain; acute kidney failure; adr…		Background: Pembrolizumab showed durable antitumour activity and manageable safety in metastatic triple-negative breast cancer in the single-arm KEYNOTE-012 and KEYNOTE-086 trials. In this study, we compared pembrolizumab with chemotherapy for second-line or third-line treatment of patients with metastatic triple-negative breast cancer. Methods: KEYNOTE-119 was a randomised, open-label, phase 3 t…
Journal Article	Ourth, H L; Jorgenson, T L; Moore, T; McFarland, M S; Nelson, J; Morreale, A P	2021	Increasing access to care for rural veterans through intensive hands-on-training of advanced practice pharmacists	0	0	https://www.embase.com/search/results?subaction=viewrecord&id=L2007416743&from=export http://dx.doi.org/10.1002/jac5.1367							JACCP Journal of the American College of Clinical Pharmacy	4	3			325-334												10.1002/jac5.1367	2021	2021-01-01				JACCP J.Am. Coll. Clin. Pharm.	2574-9870										clozapine; controlled substance; lithium; narcotic analgesic agent; adult; analgesia; anxiety disorder; article; asthma; chronic obstructive lung disease; clinical pharmacist; depression; diabetes mellitus; drug dependence; geriatrics; health care access; health care system; heart failure; homicide; human; hyperlipidemia; hypertension; major clinical study; mental health; motivational interviewin…		Introduction: The “Increasing Access to Care for Rural Veterans by leveraging Clinical Pharmacy Specialist (CPS) Providers,” known as the CPS Rural Veteran Access Initiative (CRVA), focused on providing access to comprehensive medication management (CMM) for rural Veterans in the areas of primary care, mental health, and pain management. Clinical pharmacy boot camps trained CPS to accomplish this…
Journal Article	Cutroneo, P M; Isgr¨°, V; Ientile, V; Santarpia, M; Ferlazzo, G; Fontana, A; Carrega, P; Matarangolo, E; Barnaba, S; Spina, E; Trifir¨°, G	2021	Safety profile of immune checkpoint inhibitors: An analysis of the Italian spontaneous reporting system database	0	0	https://www.embase.com/search/results?subaction=viewrecord&id=L2005529123&from=export http://dx.doi.org/10.1111/bcp.14413							British Journal of Clinical Pharmacology	87	2			527-541												10.1111/bcp.14413	2021	2021-01-01				Br. J. Clin. Pharmacol.	1365-2125										atezolizumab; ipilimumab; nivolumab; pembrolizumab; accident; acute kidney failure; acute pancreatitis; adult; aged; agranulocytosis; anaphylaxis; angioneurotic edema; arthritis; article; asthma; automutilation; bleeding; bronchospasm; cardiomyopathy; central nervous system malformation; chronic kidney failure; colitis; conjunctiva disease; controlled study; convulsion; cytopenia; demyelination; …		Aims: To provide an overview of immune checkpoint inhibitors (ICIs) safety profile using the Italian spontaneous adverse drug reaction (ADR) reporting system. Methods: We selected all ADR reports attributed to ipilimumab (CTLA-4 inhibitor), nivolumab, pembrolizumab, atezolizumab (PD-1/PD-L1 inhibitors) from the Italian spontaneous reporting system (2011–2018). Descriptive analyses of reports for …
Journal Article	Huh, Y; Kim, S M; Lee, J H; Nam, G E	2021	Associations between the type and number of chronic diseases and suicidal among Korean adults	0	0	https://www.embase.com/search/results?subaction=viewrecord&id=L2010556287&from=export http://dx.doi.org/10.1016/j.psychres.2020.113694							Psychiatry Research	296																10.1016/j.psychres.2020.113694	2021	2021-01-01				Psychiatry Res.	1872-7123										adult; age distribution; alcohol consumption; arthritis; article; asthma; atopic dermatitis; body mass; cerebrovascular accident; chronic disease; clinical feature; comorbidity; controlled study; cross-sectional study; depression; disease association; disease course; educational status; female; high risk behavior; human; kidney failure; Korean (people); male; personal income; priority journal; se…		Suicide and chronic diseases are global public issues. However, the relationship between chronic diseases, multimorbidity, and suicidal thoughts is unclear. Thus, we aimed to examine the association between the type and number of chronic diseases and suicidal thoughts among Korean adults. We analyzed data from the Korea National Health and Nutrition Examination Survey. A total of 16,059 individua…
Journal Article	Sansing-Foster, V; Haug, N; Mosholder, A; Cocoros, N M; Bradley, M; Ma, Y; Pennap, D; Dee, E C; Toh, S; Pestine, E; Petrone, A B; Kim, I; Lyons, J G; Eworuke, E	2021	Risk of Psychiatric Adverse Events Among Montelukast Users	0	0	https://www.embase.com/search/results?subaction=viewrecord&id=L2007818208&from=export http://dx.doi.org/10.1016/j.jaip.2020.07.052							Journal of Allergy and Clinical Immunology: In Practice	9	1			385-393.e12												10.1016/j.jaip.2020.07.052	2021	2021-01-01				J. Allergy Clin. Immunol. Pract.	2213-2198										corticosteroid; montelukast; adolescent; adult; age; algorithm; article; asthma; automutilation; child; clinical outcome; cohort analysis; controlled study; depression; disease association; drug exposure; drug safety; drug use; female; human; major clinical study; male; medical history; mental disease; outpatient; risk assessment; sex; suicide		Background: There have been conflicting results from observational studies regarding the risk of psychiatric adverse events (PAEs) with montelukast use. Objective: To determine whether there are associations of depressive disorders, self-harm, and suicide with use of montelukast compared with inhaled corticosteroid (ICS) use. Methods: Using data from the Sentinel Distributed Database from January…
Journal Article	Roche, N; Nadif, R; Fabry-Vendrand, C; Pillot, L; Thabut, G; Teissier, C; Bou¨¦e, S; Zins, M; Goldberg, M	2021		0	0	https://www.embase.com/search/results?subaction=viewrecord&id=L2010607145&from=export http://dx.doi.org/10.1016/j.rmra.2020.11.016							Revue des Maladies Respiratoires Actualites	13	1			11-12												10.1016/j.rmra.2020.11.016	2021	2021-01-01				Rev. Mal. Respir. Actual.Impact de l'asthme en France sur les comorbidit¨¦s, la consommation de soins et les co?ts dans la cohorte Constances	1877-122X
Journal Article	Tormohlen, K N; Mojtabai, R; Seiwell, A; McGinty, E E; Stuart, E A; Tobin, K E; Troiani, V	2021	Co-Occurring Opioid Use and Depressive Disorders: Patient Characteristics and Co-Occurring Health Conditions	0	0	https://www.embase.com/search/results?subaction=viewrecord&id=L2013816571&from=export http://dx.doi.org/10.1080/15504263.2021.1979349							Journal of Dual Diagnosis	17	4			296-303												10.1080/15504263.2021.1979349	2021	2021-01-01				J. Dual Diagn.	1550-4271										antidepressant agent; buprenorphine; opiate; adult; article; asthma; chronic obstructive lung disease; chronic pain; comorbidity; controlled study; depression; diabetes mellitus; drug intoxication; electronic health record; female; human; hypertension; major clinical study; male; middle aged; observational study; opiate addiction; retrospective study; suicidal ideation; suicide attempt; young adu…		Objective: Among persons with opioid use disorder (OUD), co-occurring depression is linked to a greater risk of opioid misuse, overdose and suicide. Less is known about characteristics and other comorbid health conditions of persons with co-occurring opioid use and depressive disorders. Methods: This study used electronic health record (EHR) encounters from the Geisinger Health System prior to th…
Journal Article	Ahmed, P; Dhanji, T; Chapman, V; Laurent, S	2021	IMPROVING THE ACUTE MANAGEMENT OF CHILDREN & YOUNG PEOPLE (CYP) WITH EATING DISORDERS (ED) WITHIN A PAEDIATRIC TEAM	0	0	https://www.embase.com/search/results?subaction=viewrecord&id=L643628748&from=export http://dx.doi.org/10.1136/bmjpo-2021-RCPCH.99							BMJ Paediatrics Open	5				A51												10.1136/bmjpo-2021-RCPCH.99	2021	2021-01-01				BMJ Paediatr. Open	2399-9772										adolescent; anorexia nervosa; asthma; awareness; cause of death; child; chronic disease; conference abstract; eating disorder; England; human; mental disease; mental health; multidisciplinary team; nursing staff; obesity; pandemic; pediatric ward; pediatrician; practice guideline; psychiatrist; questionnaire; refeeding syndrome; signal transduction; suicide		Background Eating disorders are the third most chronic conditions in adolescents after asthma and obesity. Anorexia nervosa has the highest mortality of all psychiatric disorders, with cause of death being from the consequences of starvation or suicide. The condition has significant repercussions for the whole family unit. Since the start of the pandemic, there has been a dramatic increase in the…
Journal Article	ACTRN	2021	teenAID - Evaluating first aid training for students in Year 8	0	0	https://cochrane.66557.net/central/doi/10.1002/central/CN-02349116/full																									2021	2021-01-01																	INTERVENTION: teen Mental Health First Aid The teen Mental Health First Aid (tMHFA) 7‐9 Edition 3 is a redesigned course of MHFA Australia for students in Years 7‐9 that has been developed with input from multiple curriculum specialists and student focus groups. tMHFA builds on the familiar first aid model and teaches students an easy to use and remember 5‐step action plan for helping a friend wi…
Journal Article	NCT	2021	Integrating a Stepped Care Model of Screening and Treatment for Depression Into Malawi's National HIV Care Delivery Platform	0	0	https://cochrane.66557.net/central/doi/10.1002/central/CN-02249431/full																									2021	2021-01-01															Amitriptyline; Antidepressive Agents; Depression; Depressive Disorder; Fluoxetine		BACKGROUND Major depressive disorder imposes catastrophic health and economic impacts in Malawi, and throughout sub‐Saharan Africa. Depression is a leading cause of disability in Malawi. Yet, best evidence suggests that over 90% of individuals with the condition receive no treatment (1). The cost of inaction is liable to have wide‐ranging impacts. In terms of health, depression‐when untreated‐typ…
Journal Article	NCT	2021	IMPase in Treatment-resistant Depression	0	0	https://cochrane.66557.net/central/doi/10.1002/central/CN-02352784/full																									2021	2021-01-01															Depression; Depressive Disorder; Depressive Disorder, Treatment‐Resistant		Ebselen, a potential new drug for treatment resistent depression (TRD). Clinical depression is an important public health problem, associated with an even greater burden of illness than other common diseases such as angina, arthritis, asthma, and diabetes. The burden of illness is particularly high for depressed patients in specialist psychiatric care who often fare poorly with current treatments…
Journal Article	Smith, T R; Spierings, ELH; Cady, R; Hirman, J; Schaeffler, B; Shen, V; Sperling, B; Brevig, T; Josiassen, M K; Brunner, E; Et, Al.	2021	Safety and tolerability of eptinezumab in patients with migraine: a pooled analysis of 5 clinical trials	0	0	https://cochrane.66557.net/central/doi/10.1002/central/CN-02271863/full								22	1			16												10.1186/s10194-021-01227-5	2021	2021-01-01															*Migraine Disorders [drug therapy]; *Pharmaceutical Preparations; *drug safety; *drug tolerability; *migraine /drug therapy; Adult; Alopecia /side effect; Anaphylaxis /side effect; Antibodies, Monoclonal, Humanized; Anxiety disorder /side effect; Article; Asthma /side effect; Bite /side effect; Body weight disorder /side effect; Bullous dermatitis /side effect; Burning sensation /side effect; Con…		Background: The humanized anti‐CGRP monoclonal antibody eptinezumab has been evaluated in five large‐scale clinical trials conducted in patients with migraine. This integrated analysis was conducted to evaluate the comprehensive safety and tolerability of eptinezumab in patients with migraine across these studies. Methods: Data were pooled from four randomized, double‐blind, placebo‐controlled st…
Journal Article	Dorol-Beauroy-Eustache, O; Mishara, B L	2021	Systematic review of risk and protective factors for suicidal and self-harm behaviors among children and adolescents involved with cyberbullying	0	0	http://www.ncbi.nlm.nih.gov/entrez/query.fcgi?cmd=Retrieve&db=pubmed&dopt=Abstract&list_uids=34538376&query_hl=1							Prev Med	152	Pt 1			106684						Preventive medicine						10.1016/j.ypmed.2021.106684	2021 Nov	2021-11-01	Journal Article; Systematic Review				1096-0260 (Electronic); 0091-7435 (Linking)	Copyright ? 2021 The Authors. Published by Elsevier Inc. All rights reserved.			34538376						Adolescents; Children; Cyberbullying; Protective factors; Risk factors; Self-harm; Suicide; Systematic review	Adolescent; *Autism Spectrum Disorder; Child; *Cyberbullying; Female; Gender Identity; Humans; Male; Parenting; Protective Factors; Risk Factors; *Self-Injurious Behavior; Suicidal Ideation	Cyberbullying is associated with increased risk of suicidal and self-harm behaviors in children and adolescents. However, no review to date has explored factors that exacerbate and mitigate this relationship. This systematic review concerns research on factors that influence the impact of cyberbullying on suicidal and self-harm behaviors. Four bibliographic databases were explored and references …
Journal Article	Alias, A; Bertrand, L; Bisson-Gervais, V; Henry, M	2021	Suicide in obstructive lung, cardiovascular and oncological disease	0	0	http://www.ncbi.nlm.nih.gov/entrez/query.fcgi?cmd=Retrieve&db=pubmed&dopt=Abstract&list_uids=34538370&query_hl=1							Prev Med	152	Pt 1			106543						Preventive medicine						10.1016/j.ypmed.2021.106543	2021 Nov	2021-11-01	Journal Article; Review				1096-0260 (Electronic); 0091-7435 (Linking)	Copyright ? 2021 Elsevier Inc. All rights reserved.			34538370						Asthma; COPD; Cardiovascular disease; Medical assistance in dying; Noncommunicable disease; Oncology; Stroke; Suicide	Chronic Disease; Humans; Lung; *Pneumonia; Prevalence; *Pulmonary Disease, Chronic Obstructive; *Suicide	Healthcare institutions face increasing demands stemming from the burden of noncommunicable diseases. The personal, social, financial and societal impact of these diseases are well-documented. However, the mental health concerns and trajectories of patients afflicted by chronic medical diseases have been under-recognized and are under-resourced. Despite that chronic diseases are associated with s…
Journal Article	Cruzeiro, Szortyka ALS; Faria, NMX; Carvalho, M P; Feij¨®, F R; Meucci, R D; Flesch, B D; Fiori, N S; Fassa, A G	2021	Suicidality among South Brazilian tobacco growers	0	0	http://www.ncbi.nlm.nih.gov/entrez/query.fcgi?cmd=Retrieve&db=pubmed&dopt=Abstract&list_uids=34214458&query_hl=1							Neurotoxicology	86				52-58						Neurotoxicology						10.1016/j.neuro.2021.06.005	2021 Sep	2021-09-01	Journal Article; Research Support, Non-U.S. Gov't				1872-9711 (Electronic); 0161-813X (Linking)	Copyright ? 2021 Elsevier B.V. All rights reserved.			34214458						Occupational; Pesticide neurotoxicity; Suicidal ideation; Suicide attempt; Tobacco; Worker health	Adolescent; Adult; Agriculture/economics/*trends; Brazil/epidemiology; Cross-Sectional Studies; Female; Humans; Male; Middle Aged; Occupational Exposure/*adverse effects; Pesticides/*adverse effects; Socioeconomic Factors; *Suicidal Ideation; Suicide, Attempted/economics/*trends; Surveys and Questionnaires; Nicotiana/*adverse effects; Young Adult	OBJECTIVE: To assess prevalence of suicidal ideation and suicide attempt among South Brazilian tobacco growers and to analyze the associated factors related to the suicidal ideation. METHODS: A cross-sectional study was conducted in 2011 with a random sample of 2469 tobacco growers in S?o Louren?o do Sul/RS. Suicidal ideation was characterized by the question "Has the thought of ending your life …
Journal Article	Huh, Y; Kim, S M; Lee, J H; Nam, G E	2021	Associations between the type and number of chronic diseases and suicidal thoughts among Korean adults	0	0	http://www.ncbi.nlm.nih.gov/entrez/query.fcgi?cmd=Retrieve&db=pubmed&dopt=Abstract&list_uids=33418459&query_hl=1							Psychiatry Res	296				113694						Psychiatry research						10.1016/j.psychres.2020.113694	2021 Feb	2021-02-01	Journal Article				1872-7123 (Electronic); 0165-1781 (Linking)	Copyright ? 2020. Published by Elsevier B.V.			33418459						Chronic disease; Multimorbidity; Suicidal ideation; Suicidal thoughts; Suicide	Adult; Alcohol Drinking; Body Mass Index; Chronic Disease/*epidemiology; *Comorbidity; Female; Humans; Male; Middle Aged; Nutrition Surveys; Odds Ratio; Republic of Korea; Risk Factors; Smoking; *Suicidal Ideation; Suicide	Suicide and chronic diseases are global public issues. However, the relationship between chronic diseases,?multimorbidity, and suicidal thoughts is unclear. Thus, we aimed to examine the association between the type and number of chronic diseases and suicidal thoughts among Korean adults. We analyzed data from the Korea National Health and Nutrition Examination Survey. A total of 16,059 individua…
Journal Article	Kyung, Y; Han, Y J; Lee, J S; Lee, J H; Jo, S H; Kim, S H	2021	Evaluation of changing trend in depression, suicidal ideation, and suicide attempts among adolescents with asthma and identification of associated factors: 11-year national data analysis in 788,411 participants	0	0	http://www.ncbi.nlm.nih.gov/entrez/query.fcgi?cmd=Retrieve&db=pubmed&dopt=Abstract&list_uids=33158389&query_hl=1							J Asthma	58	7			921-931						The Journal of asthma : official journal of the Association for the Care of Asthma						10.1080/02770903.2020.1847930	2021 Jul	2021-07-01	Journal Article				1532-4303 (Electronic); 0277-0903 (Linking)				33158389						Adolescents; Korea Youth Risk Behavior Web-based Survey; asthma; depression; suicide	Adolescent; Asthma/*complications/*psychology; Child; Depression/*etiology; Female; Health Behavior; Health Status; Humans; Longitudinal Studies; Male; Mental Health; Oral Health; Republic of Korea/epidemiology; Sexual Behavior; Socioeconomic Factors; *Suicidal Ideation; Suicide, Attempted/psychology/*statistics & numerical data	OBJECTIVES: We identified associated factors for depression and suicidality in adolescents with asthma. METHODS: We obtained data from the annual Korea Youth Risk Behavior Web-based Surveys, completed from 2007 to 2017, as a stratified, multistage, clustered sample. Using self-reported questionnaires, students provided yes-or-no answers to questions addressing doctor-diagnosed asthma and self-exp…
Journal Article	D'Agati, D; Beaudry, M B; Swartz, K	2021	Thirteen Reasons Why Revisited: A Monograph for Teens, Parents, and Mental Health Professionals	0	0	http://www.ncbi.nlm.nih.gov/entrez/query.fcgi?cmd=Retrieve&db=pubmed&dopt=Abstract&list_uids=31104191&query_hl=1							J Med Humanit	42	3			345-353						The Journal of medical humanities						10.1007/s10912-019-09548-y	2021 Sep	2021-09-01	Journal Article				1573-3645 (Electronic); 1041-3545 (Linking)	? 2019. Springer Science+Business Media, LLC, part of Springer Nature.			31104191						Adolescent and young adult; Depression; Suicide; Thirteen Reasons Why	Adolescent; Health Personnel; Homicide; Humans; *Mental Health; Parents; *Suicide; United States	Jay Asher's novel Thirteen Reasons Why and its Netflix adaptation have enjoyed widespread popularity. While they draw needed attention to issues like bullying and teen estrangement, they may have an unintended effect: they mislead about the etiology of suicide and even glamorize it to a degree. The medical literature has shown that suicide is almost always the result of psychiatric disorder, not …
Journal Article	Wolfe, F; Ablin, J; Baker, J F; Diab, R; Guymer, E K; Littlejohn, G O; Michaud, K; Rasker, J J; Walitt, B; H?user, W	2020	All-cause and cause-specific mortality in persons with fibromyalgia and widespread pain: An observational study in 35,248 persons with rheumatoid arthritis, non-inflammatory rheumatic disorders and clinical fibromyalgia	0	0	https://www.embase.com/search/results?subaction=viewrecord&id=L2005210491&from=export http://dx.doi.org/10.1016/j.semarthrit.2020.02.005							Seminars in Arthritis and Rheumatism	50	6			1457-1464												10.1016/j.semarthrit.2020.02.005	2020	2020-01-01				Semin. Arthritis Rheum.	1532-866X										accident; adult; age; aged; all cause mortality; Alzheimer disease; article; asthma; blood clot; cause specific mortality; cerebrovascular disease; chronic liver disease; controlled study; depression; diabetes mellitus; disability; embolism; female; fibromyalgia; follow up; functional status; gastrointestinal disease; gender; Health Assessment Questionnaire; heart infarction; homicide; household …		Purpose: Studies of the relation of fibromyalgia (FM) and widespread pain (WSP) to mortality have differed as to the presence or absence of an association and the extent of cause-specific mortality. However, no studies have investigated which definitions of FM and WSP associate with mortality, nor of FM mortality in other diseases. We investigated these issues and the meaning of mortality in pati…
Journal Article	Kaplan, A; Szefler, S J; Halpin, D M G	2020	Impact of comorbid conditions on asthmatic adults and children	0	0	https://www.embase.com/search/results?subaction=viewrecord&id=L2005920552&from=export http://dx.doi.org/10.1038/s41533-020-00194-9							npj Primary Care Respiratory Medicine	30	1															10.1038/s41533-020-00194-9	2020	2020-01-01				npj Prim. Care Respir. Med.	2055-1010										antidepressant agent; botulinum toxin; bronchodilating agent; corticosteroid; leukotriene receptor blocking agent; montelukast; proton pump inhibitor; salbutamol; theophylline; adolescent; adult; aged; allergic rhinitis; asthma; body mass; child; chronic obstructive lung disease; comorbidity; continuous positive airway pressure; diagnostic test; disease exacerbation; disease severity; drug megado…		Comorbid conditions (comorbidities) can complicate the diagnosis and management of asthma. In different age groups, comorbid conditions can present varying challenges, including diagnostic confusion due to mimicking asthma symptoms, exacerbation of asthma symptoms, therapy for comorbid conditions affecting asthma or therapy for asthma affecting these conditions. This review aims to summarise some…
Journal Article	Roy, D N; Hossen, M M; Sarkar, K K; Basri, J; Ferdiousi, N; Azam, M S	2020	Title: Psychological impact of COVID-19 pandemic lockdown: A survey based study to assess mental health education users in Bangladesh	0	0	https://www.embase.com/search/results?subaction=viewrecord&id=L2006033127&from=export http://dx.doi.org/10.31838/ijpr/2020.SP3.119							International Journal of Pharmaceutical Research	12				880-891												10.31838/ijpr/2020.SP3.119	2020	2020-01-01				Int. J. Pharm. Res.	0975-2366										mobile phone; adult; anxiety; article; asthma; awareness; Bangladesh; comorbidity; coronavirus disease 2019; diabetes mellitus; education; female; health care policy; health service; health status; health survey; heart disease; human; hypertension; insomnia; Internet; language; major clinical study; male; mental disease; mental health; middle aged; occupation; pandemic; pharmacist; physiological …		Background and Aims: The pandemic outbreak of COVID-19 has been devastating not only for its direct impact on lives and physical health settings, but also on mental health status. Due to the pandemic, the majority of the individuals exposed to an unprecedented stressful lockdown situation with unknown duration worldwide. This study aimed to evaluate the psychological health (prevalence of perceiv…
Journal Article	Fern¨¢ndez De La Cruz, L; Mataix-Cols, D	2020	General health and mortality in Tourette syndrome and chronic tic disorder: A mini-review	0	0	https://www.embase.com/search/results?subaction=viewrecord&id=L2008594731&from=export http://dx.doi.org/10.1016/j.neubiorev.2020.11.005							Neuroscience and Biobehavioral Reviews	119				514-520												10.1016/j.neubiorev.2020.11.005	2020	2020-01-01				Neurosci. Biobehav. Rev.	1873-7528										aripiprazole; neuroleptic agent; pimozide; risperidone; accidental death; allergy; asthma; autoimmune disease; body weight gain; cardiovascular disease; cause of death; disease association; drug withdrawal; Gilles de la Tourette syndrome; health status; human; hypercholesterolemia; hyperglycemia; metabolic disorder; mortality; premature mortality; priority journal; review; risk factor; side effec…		Current knowledge on the general somatic health and causes of death in Tourette syndrome and chronic tic disorder is very limited. Here, we review the available literature on the topic, while highlighting strengths and weaknesses of the studies conducted to date. These previous works have suggested associations between Tourette syndrome and chronic tic disorder and a range of health conditions, i…
Journal Article	Pape, K; Liu, X; Sejb?k, C S; Andersson, N W; Larsen, A D; Bay, H; Kolstad, H A; Bonde, J P E; Olsen, J?.; Svanes, C; Hansen, K S; Rugulies, R; Hougaard, K S?.; Schl¨¹nssen, V	2020	Maternal life and work stressors during pregnancy and asthma in offspring	0	0	https://www.embase.com/search/results?subaction=viewrecord&id=L2011842217&from=export http://dx.doi.org/10.1093/ije/dyaa133							International Journal of Epidemiology	49	6			1847-1855												10.1093/ije/dyaa133	2020	2020-01-01				Int. J. Epidemiol.	1464-3685										glucocorticoid; leukotriene receptor blocking agent; r 03ak 06; r 03ak 07; r 03dc 03; adult; alcohol abuse; allergic rhinitis; article; asthma; atopic dermatitis; bereavement; child; cohort analysis; comorbidity; controlled study; drug abuse; female; gestational age; human; ICD-10; job stress; major clinical study; maternal age; maternal exposure; maternal stress; mental stress; mother child rela…		Background: Maternal stressors during pregnancy are potential risk factors for asthma in offspring. However, previous studies have been limited by the use of self-reported data focusing on stressors either in private life or at work. This study examined the association between maternal stressors both in private life and at work during pregnancy and asthma in offspring. Methods: In the Danish Nati…
Journal Article	Chaudry, M; Gislason, G H; Fosb?l, E L; K?ber, L; Gerds, T A; Torp-Pedersen, C	2020	Hypertension, cardiovascular disease and cause of death in Danish living kidney donors: Matched cohort study	0	0	https://www.embase.com/search/results?subaction=viewrecord&id=L633359854&from=export http://dx.doi.org/10.1136/bmjopen-2020-041122							BMJ Open	10	11															10.1136/bmjopen-2020-041122	2020	2020-01-01				BMJ Open	2044-6055										alpha adrenergic receptor blocking agent; beta adrenergic receptor blocking agent; calcium channel blocking agent; loop diuretic agent; acute abdomen; acute kidney failure; adult; article; asthmatic state; cardiovascular disease; cause of death; chronic obstructive lung disease; cohort analysis; comorbidity; controlled study; Danish citizen; diabetes mellitus; end stage renal disease; female; fol…		Objectives: We aimed to investigate the long-term absolute risk of hypertension and cardiovascular disease after kidney donation in living kidney donors. Design: Living kidney donors were matched to 10 controls from the general population. Setting: Multiple Danish national registries were used to identify living kidney donors from 1 January 1996 to 31 December 2017 nationwide. Participants: 1262 …
Journal Article	Galbraith, A A; Carroll, A E	2020	Children's Health Is Too Often Ignored in Elections-Here Is Evidence to Help Change That	0	0	https://www.embase.com/search/results?subaction=viewrecord&id=L633181110&from=export http://dx.doi.org/10.1001/jamapediatrics.2020.3970							JAMA Pediatrics	174	11			1026-1028												10.1001/jamapediatrics.2020.3970	2020	2020-01-01				JAMA Pediatr.	2168-6211										electronic cigarette; performance enhancing substance; asthma; child; child health care; coronavirus disease 2019; editorial; election; gun violence; gunshot injury; health care access; health care cost; health care policy; homicide; human; insurance; intoxication; opiate addiction; pandemic; pregnant woman; priority journal; privacy; suicide
Journal Article	Teshabaeva, G; Mavlyanov, I	2020	Analysis of factors contributing to neurotic disorders associated with stress in female football players	0	0	https://www.embase.com/search/results?subaction=viewrecord&id=L2004877865&from=export http://dx.doi.org/10.31838/ijpr/2020.12.04.088							International Journal of Pharmaceutical Research	12	4			542-547												10.31838/ijpr/2020.12.04.088	2020	2020-01-01				Int. J. Pharm. Res.	0975-2366										biological factor; adolescent; adult; anxiety; anxiety disorder; article; asthenia; asthma; athletic performance; blood pressure; clinical article; controlled study; depression; disease association; emotional stress; fatigue; female; football player; heart rate; hospitalization; human; hypertrophy; impulsiveness; neurosis; neurotransmission; phobia; psychologic test; psychological aspect; questio…		To analyze a comprehensive assessment and analysis of the clinical, socio-psychological, constitutional-biological and organizational factors that because neurotic disorders associated with stress in female football players of the highest and first league. Recently, the number of neurotic disorders is increasing worldwide. Only 10% of the population is stress-stricken, and 25% are losing their he…
Journal Article	Plioplys, S	2020	58.2 DEPRESSION IN CHILDREN WITH EPILEPSY	0	0	https://www.embase.com/search/results?subaction=viewrecord&id=L2008336598&from=export http://dx.doi.org/10.1016/j.jaac.2020.07.366							Journal of the American Academy of Child and Adolescent Psychiatry	59	10			S88												10.1016/j.jaac.2020.07.366	2020	2020-01-01				J. Am. Acad. Child Adolesc. Psychiatry	1527-5418										antidepressant agent; cannabidiol; adolescent; asthma; attention; child; clinical practice; conference abstract; diabetes mellitus; double blind procedure; drug therapy; female; human; incidence; refractory epilepsy; major clinical study; male; mental disease; prevention; randomized controlled trial; risk assessment; risk factor; suicidal ideation; symptomatology		Objectives: This presentation aims to demonstrate that depression in children with epilepsy (CWE) is associated with high suicide risk, worse epilepsy course, and worse long-term outcome. This presentation also aims to discuss current evidence and clinical practices for depression prevention, multidisciplinary evaluation, and treatment in CWE. Methods: This presentation will discuss epilepsy-spec…
Journal Article	Kim, C W; Jeong, S C; Kim, J Y; Lee, J S; Lee, J H; Jo, S H; Kim, S H	2020	Associated factors for depression, suicidal ideation and suicide attempt among asthmatic adolescents with experience of electronic cigarette use	0	0	https://www.embase.com/search/results?subaction=viewrecord&id=L2008595565&from=export http://dx.doi.org/10.18332/TID/127524							Tobacco Induced Diseases	18	10															10.18332/TID/127524	2020	2020-01-01				Tob. Induced Dis.	1617-9625										electronic cigarette; adolescent; alcohol consumption; article; asthma; controlled study; cross-sectional study; depression; female; human; Korean (people); logistic regression analysis; major clinical study; male; perception; physiological stress; priority journal; satisfaction; smoking; South Korea; suicidal ideation; suicide attempt; unhappiness		INTRODUCTION While electronic cigarette (EC) use is rapidly increasing among asthmatic adolescents, little is known about the links between EC use and depression or suicidality. We assessed associated factors for depression and suicidality in asthmatic adolescents with experience of EC use. METHODS We analyzed the data from the 11th to 13th Korea Youth Risk Behavior Web-based Surveys, which were …
Journal Article	Eworuke, E; Haug, N; Mosholder, A; Cocoros, N; Bradley, M; Pennap, D; Dee, E C; Toh, S; Prestine, E; Petrone, A; Kim, I; Ma, Y; Lyons, J G; Sansing, V V	2020	Risk of neuropsychiatric adverse events among montelukast users	0	0	https://www.embase.com/search/results?subaction=viewrecord&id=L634116596&from=export http://dx.doi.org/10.1002/pds.5114							Pharmacoepidemiology and Drug Safety	29	SUPPL 3			7-8												10.1002/pds.5114	2020	2020-01-01				Pharmacoepidemiol. Drug Saf.	1099-1557										beta adrenergic receptor stimulating agent; corticosteroid; montelukast; algorithm; allergic rhinitis; asthma; automutilation; child; chronic obstructive lung disease; cohort analysis; comorbidity; conference abstract; controlled study; depression; drug combination; drug therapy; female; hospital patient; hospitalization; human; ICD-9-CM; male; observational study; outpatient; preschool child; pr…		Background: There have been conflicting results from observational studies regarding the risk of neuropsychiatric adverse events (NAEs) with montelukast use. Objectives: To determine if there are associations of depressive disorders, self-harm, and suicide with use of montelukast compared to inhaled corticosteroid (ICS) use. Methods: We conducted a retrospective cohort study (01/2000-09/2015) usi…
Journal Article	Kairuz, C A; Casanelia, L M; Bennett-Brook, K; Coombes, J; Yadav, U N	2020	Impact of racism and discrimination on the physical and mental health among Aboriginal and Torres Strait Islander peoples living in Australia: A protocol for a scoping review	0	0	https://www.embase.com/search/results?subaction=viewrecord&id=L632995591&from=export http://dx.doi.org/10.1186/s13643-020-01480-w							Systematic Reviews	9	1															10.1186/s13643-020-01480-w	2020	2020-01-01				Syst. Rev.	2046-4053										psychotropic agent; alcohol consumption; anxiety; article; asthma; Australian Aborigine; cardiovascular disease; chronic obstructive lung disease; depression; diabetes mellitus; distress syndrome; high risk behavior; historical trauma; hypertension; life satisfaction; mental health; priority journal; quality of life; racism; self concept; smoking; suicide; Torres Strait Islander; wellbeing		Background: Racism is increasingly recognised internationally as a key factor contributing to health disparities. A comprehensive body of strong research from international authors has reported negative associations between racism and health outcomes. In Australia, although the literature is more limited, available findings follow global trends. Australia has an identified health gap between Abor…
Journal Article		2020	NCD Countdown 2030: pathways to achieving Sustainable Development Goal target 3.4	0	0	https://www.embase.com/search/results?subaction=viewrecord&id=L2007865253&from=export http://dx.doi.org/10.1016/S0140-6736(20)31761-X							The Lancet	396	10255			918-934												10.1016/S0140-6736(20)31761-X	2020	2020-01-01				Lancet	1474-547X										bronchodilating agent; corticosteroid; alcohol consumption; all cause mortality; asthma; cancer mortality; cancer prevention; cancer screening; cardiovascular disease; cardiovascular mortality; cerebrovascular accident; chronic obstructive lung disease; diabetes mellitus; diabetic complication; disease exacerbation; global disease burden; global health; human; hypertension; ischemic heart disease…		The Sustainable Development Goal (SDG) target 3.4 is to reduce premature mortality from non-communicable diseases (NCDs) by a third by 2030 relative to 2015 levels, and to promote mental health and wellbeing. We used data on cause-specific mortality to characterise the risk and trends in NCD mortality in each country and evaluate combinations of reductions in NCD causes of death that can achieve …
Journal Article	Stefanovics, E A; Potenza, M N; Pietrzak, R H	2020	Smoking, obesity, and their co-occurrence in the U.S. military veterans: results from the national health and resilience in veterans study	0	0	https://www.embase.com/search/results?subaction=viewrecord&id=L2006028238&from=export http://dx.doi.org/10.1016/j.jad.2020.04.005							Journal of Affective Disorders	274				354-362												10.1016/j.jad.2020.04.005	2020	2020-01-01				J. Affective Disord.	1573-2517										cholesterol; adult; age; alcoholism; anxiety; army; arthritis; article; asthma; body mass; cerebrovascular accident; childhood trauma; chronic bronchitis; chronic obstructive lung disease; chronic pain; comorbidity; cross-sectional study; current smoker; daily life activity; depression; diabetes mellitus; distress syndrome; ethnicity; female; heart disease; heart infarction; hostility; household …		Background: Smoking and obesity are major public health concerns, though little is known about the mental and physical health burden of co-occurring obesity and smoking. Methods: Using a nationally representative sample of U.S. military veterans, we examined the prevalence of mental and physical co-morbidities, physical and mental functioning, and quality of life between obese only; smoking only;…
Journal Article	Ergasheva, Y Y	2020	Clinical features of suicidal tendencies in disabled people with bronchial asthma	0	0	https://www.embase.com/search/results?subaction=viewrecord&id=L2010514714&from=export							European Journal of Molecular and Clinical Medicine	7	11			427-431													2020	2020-01-01				Eur. J. Mol. Clin. Med.	2515-8260										adult; alcohol consumption; arthritis; article; asthma; cerebrovascular accident; clinical feature; comparative study; demography; depression; diabetes mellitus; disabled person; educational status; exercise; family income; female; human; hypertension; longitudinal study; major clinical study; male; marriage; mental health; multivariate analysis; physical capacity; risk factor; sex difference; sm…		The study was carried out in 55 patients with bronchial asthma with established disabilities, the features of suicidal thoughts and attempts were studied in this category of patients. Patients with asthma usually have chronic airway inflammation, variable airflow restriction, and intermittent respiratory symptoms. It remains unclear how physical disability can lead to an increased risk of suicida…
Journal Article	Mauvais-Jarvis, F; Bairey Merz, N; Barnes, P J; Brinton, R D; Carrero, J J; DeMeo, D L; De Vries, G J; Epperson, C N; Govindan, R; Klein, S L; Lonardo, A; Maki, P M; McCullough, L D; Regitz-Zagrosek, V; Regensteiner, J G; Rubin, J B; Sandberg, K; Suzuki, A	2020	Sex and gender: modifiers of health, disease, and medicine	0	0	https://www.embase.com/search/results?subaction=viewrecord&id=L2007507349&from=export http://dx.doi.org/10.1016/S0140-6736(20)31561-0							The Lancet	396	10250			565-582												10.1016/S0140-6736(20)31561-0	2020	2020-01-01				Lancet	1474-547X										2,4 thiazolidinedione derivative; acetylsalicylic acid; angiotensin receptor antagonist; antineoplastic agent; beta 2 adrenergic receptor stimulating agent; beta adrenergic receptor blocking agent; dipeptidyl carboxypeptidase inhibitor; glycopyrronium; imipramine; indacaterol; influenza vaccine; ipratropium bromide; serotonin uptake inhibitor; sulfonylurea; Alzheimer disease; anxiety disorder; ar…		Clinicians can encounter sex and gender disparities in diagnostic and therapeutic responses. These disparities are noted in epidemiology, pathophysiology, clinical manifestations, disease progression, and response to treatment. This Review discusses the fundamental influences of sex and gender as modifiers of the major causes of death and morbidity. We articulate how the genetic, epigenetic, and …
Journal Article	Papapostolou, G; Tuns?ter, A; Binnmyr, J; Telg, G; Roslind, K	2020	Nordic patient perspective on living with severe asthma	0	0	https://www.embase.com/search/results?subaction=viewrecord&id=L633542894&from=export http://dx.doi.org/10.1111/all.14508							Allergy: European Journal of Allergy and Clinical Immunology	75	SUPPL 109			381												10.1111/all.14508	2020	2020-01-01				Allergy Eur. J. Allergy Clin. Immunol.	1398-9995										corticosteroid; adult; aerobic exercise; airway; asthma; Asthma Control Test; awareness; child; conference abstract; coughing; crying; Denmark; disease exacerbation; drug therapy; dyspnea; female; health care personnel; human; husband; interview; major clinical study; male; medical leave; medical record; middle aged; night; outcome assessment; panic; patient education; patient-reported outcome; p…		Background : Severe asthma impairs Health- Related Quality of Life (HRQOL) and is associated with substantial healthcare costs. This study aimed to investigate how severe asthma patients in Denmark and Sweden perceived their HRQOL, asthma control and work productivity. Method : A patient- reported outcomes study of asthma patients (GINA Steps 4 or 5) was conducted in two parts: 1) a quantitative …
Journal Article	Lee, Y J; Kim, H C; Lee, E; Jung, S J	2020	Heterogeneous association patterns of depressive subfactors in suicidality: The 2014 and 2016 Korea National Health and Nutrition Examination Surveys	0	0	https://www.embase.com/search/results?subaction=viewrecord&id=L2005786341&from=export http://dx.doi.org/10.1016/j.jad.2020.04.062							Journal of Affective Disorders	272				183-190												10.1016/j.jad.2020.04.062	2020	2020-01-01				J. Affective Disord.	1573-2517										alcohol; adult; alcohol consumption; angina pectoris; arthritis; article; asthma; atopic dermatitis; cerebrovascular accident; Charlson Comorbidity Index; cigarette smoking; cognition; college; comorbidity; cross-sectional study; depression; diabetes mellitus; disease association; divorced person; ex-smoker; family income; female; heart infarction; hepatitis B; high school; human; hypertension; m…		Background: The heterogeneity of depressive symptoms in suicidality is poorly understood. This study examines the heterogeneous association between subfactors of depressive symptoms in suicidality. Methods: The data of 5742 participants aged 19 and older were taken from the 2014 and 2016 Korean National Health and Nutrition Examination Surveys and analyzed. Subfactors of depressive symptoms were …
Journal Article	Hasan, R; Nicolaidis, C	2020	Psychiatric Comorbidities Increase Cost and Length of Hospitalization in Adolescents and Young Adults with Chronic Medical Conditions	0	0	https://www.embase.com/search/results?subaction=viewrecord&id=L2004310787&from=export http://dx.doi.org/10.1007/s11606-020-05726-0							Journal of General Internal Medicine	35	6			1897-1899												10.1007/s11606-020-05726-0	2020	2020-01-01				J. Gen. Intern. Med.	1525-1497										adult; article; asthma; chronic disease; comorbidity; conduct disorder; cystic fibrosis; diabetes mellitus; epilepsy; ethnicity; female; health care cost; health impact assessment; human; inflammatory bowel disease; length of stay; male; malignant neoplasm; mental disease; mood disorder; onset age; psychosis; sickle cell anemia; social status; suicide; young adult
Journal Article		2020		0	0	https://www.embase.com/search/results?subaction=viewrecord&id=L2006791719&from=export http://dx.doi.org/10.1016/j.reval.2020.06.001							Revue Francaise d'Allergologie	60	4			177-386												10.1016/j.reval.2020.06.001	2020	2020-01-01				Rev. Fr. Allergol.15¨¨me Congr¨¨s Francophone d'Allergologie	1877-0312										allergen; endogenous compound; immunoglobulin E; peanut agglutinin; peanut extract; asthma; cassava; clinical article; complication; conference review; consultation; drug therapy; female; France; human; infant; lychee; male; nonhuman; provocation; rupture; suicide; systemic lupus erythematosus		The proceedings contains 171 papers. The topics discussed include: Description clinique, biologique et expérimentale des hypersensibilités immédiates à la mangue et au litchi;Apport de l’immunoprotéomique à l’évaluation du risque allergique lié à la propolis;Puis-je consommer la pistache à la maison, en cas de tests négatifs pour la noix de cajou ?;Identification de profils d’alimentation précoce…
Journal Article	Gristina, G R; Vergano, M; Orsi, L	2020	Medical assistance in dying: Just an ethical or legal issue?	0	0	https://www.embase.com/search/results?subaction=viewrecord&id=L2006122140&from=export http://dx.doi.org/10.1701/3366.33413							Recenti Progressi in Medicina	111	5			316-326												10.1701/3366.33413	2020	2020-01-01				Recenti Prog. Med.Suicidio medicalmente assistito: Solo un problema giuridico o morale?	2038-1840										acquired immune deficiency syndrome; article; assisted suicide; asthma; attitude to death; chronic obstructive lung disease; chronic patient; conscientious objection; degenerative disease; disease burden; end stage renal disease; health care quality; heart failure; holistic care; human; Human immunodeficiency virus; Human immunodeficiency virus infection; legal aspect; malignant neoplasm; medical…		According to current vital statistics suicide appears as a growing public health problem in most Western countries. However, suicide is rarely discussed in scientific journals, possibly because of a persisting moral stigma. As a consequence, the diverse bases of suicidal behavior are little understood while the role of Chronic-Degenerative Terminal Diseases (CDTD) has been poorly investigated. In…
Journal Article	Fontanella, C A; Warner, L A; Steelesmith, D; Bridge, J A; Sweeney, H A; Campo, J V	2020	Clinical Profiles and Health Services Patterns of Medicaid-Enrolled Youths Who Died by Suicide	0	0	https://www.embase.com/search/results?subaction=viewrecord&id=L631320272&from=export http://dx.doi.org/10.1001/jamapediatrics.2020.0002							JAMA Pediatrics	174	5			470-477												10.1001/jamapediatrics.2020.0002	2020	2020-01-01				JAMA Pediatr.	2168-6211										adjustment disorder; adolescent; adult; anxiety disorder; article; asthma; attention deficit hyperactivity disorder; bipolar disorder; case control study; cerebral palsy; child; conduct disorder; congenital malformation; controlled study; depression; diabetes mellitus; drug dependence; epilepsy; ethnicity; female; health care utilization; human; major clinical study; male; malignant neoplasm; med…		Importance: Youth suicide is a major public health problem, and health care settings play a critical role in suicide prevention efforts, but limited data are available to date on health and mental health service use patterns before suicide. Objective: To compare the clinical profiles and patterns of use of health and mental health care services among children and adolescents who died by suicide a…
Journal Article	Otzen, T; Fuentes, N; Wetzel, G; Henr¨ªquez, C; Ant¨²nez, Z; Melnik, T	2020	Suicidality and perceived social support in university students with chronic non-communicable diseases	0	0	https://www.embase.com/search/results?subaction=viewrecord&id=L2004501353&from=export http://dx.doi.org/10.4067/S0718-48082020000100119							Terapia Psicologica	38	1			119-129												10.4067/S0718-48082020000100119	2020	2020-01-01				Ter. Psicol.Suicidabilidad y apoyo social percibido en estudiantes universitarios con enfermedades cr¨®nicas no transmisibles	0718-4808										adult; article; asthma; case control study; chronic disease; controlled study; female; hypothyroidism; male; non communicable disease; social support; suicidal behavior; university student; young adult		The objective was to identify associations between perceived social support, suicidal risk and the presence of chronic or communicable disease in university students. Using a case-control design, consisting of 41 subjects in each group. The median age was 22 years (R = 9), 81,8% were women, 26,8% of the subjects had asthma and 26,8% had hypothyroidism, 63,6% were students of the faculties of Educ…
Journal Article	Romo-Nava, F; Blom, T J; Cuellar-Barboza, A B; Winham, S J; Colby, C L; Nunez, N A; Biernacka, J M; Frye, M A; McElroy, S L	2020	Evening chronotype as a discrete clinical subphenotype in bipolar disorder	0	0	https://www.embase.com/search/results?subaction=viewrecord&id=L2004882120&from=export http://dx.doi.org/10.1016/j.jad.2020.01.151							Journal of Affective Disorders	266				556-562												10.1016/j.jad.2020.01.151	2020	2020-01-01				J. Affective Disord.	1573-2517										adult; anxiety disorder; article; asthma; bipolar disorder; body mass; clinical feature; comorbidity; comparative study; controlled study; cross-sectional study; disease association; disease severity; eveningness; female; human; hypertension; major clinical study; male; mental patient; migraine; Morningness-Eveningness Questionnaire; priority journal; sleep apnea syndromes; Structured Clinical In…		Objective: Our aim was to investigate evening chronotype, a proxy marker of circadian system dysfunction, as a clinical subphenotype in bipolar disorder (BD). Methods: In this cross-sectional study, 773 BD participants and 146 control subjects were evaluated using the Structured Clinical Interview for DSM-IV and a set of questionnaires. Chronotype was determined using item-5 from the reduced Morn…
Journal Article	Salooja, N; Ghani, L; Stuart, J; Todd, J; Slade, D; Pavlu, J; Palanicawandar, R; Milojkovic, D; Kanfer, E; Olavarria, E; Apperley, J	2020	Morbidity of very long term (>30 year) survivors of allogeneic haemopoietic cell transplantation 1979-1989: A single centre experience	0	0	https://www.embase.com/search/results?subaction=viewrecord&id=L633022584&from=export http://dx.doi.org/10.1111/bjh.16638							British Journal of Haematology	189				181-182												10.1111/bjh.16638	2020	2020-01-01				Br. J. Haematol.	1365-2141										testosterone; adult; adult respiratory distress syndrome; asthma; bladder; brain hemorrhage; breast; cancer patient; cancer recurrence; cancer survival; cardiovascular risk; cause of death; cell transplantation; chronic graft versus host disease; conference abstract; controlled study; death certificate; diabetes mellitus; disease free survival; dyslipidemia; esophagus; female; follow up; gout; he…		Background: The number of patients undergoing allogeneic haemopoietic cell transplant (HCT) is increasing. Although potentially curative for a range of malignant and non-malignant disorders, the success of HCT is limited by the intensity of treatment which can result in organ toxicity and/or death. Ten-year survival of patients surviving disease free 2y post-HCT was 85% in a multi-centre study of…
Journal Article	Burns, K M; Cottengim, C; Dykstra, H; Faulkner, M; Erck Lambert, A B; MacLeod, H; Novak, A; Parks, S E; Russell, M W; Shapiro-Mendoza, C K; Shaw, E; Tian, N; Whittemore, V; Kaltman, J R	2020	Epidemiology of Sudden Death in a Population-Based Study of Infants and Children	0	0	https://www.embase.com/search/results?subaction=viewrecord&id=L2005874075&from=export http://dx.doi.org/10.1016/j.ympdx.2020.100023							Journal of Pediatrics: X	2																10.1016/j.ympdx.2020.100023	2020	2020-01-01				Journal of Pediatrics: X	2590-0420										adolescent; article; asthma; autopsy; Black person; cardiomyopathy; cause of death; child; child death; childhood injury; childhood mortality; congenital heart disease; dilated cardiomyopathy; coronary artery anomaly; drowning; endocarditis; epidemiological data; female; gastrointestinal disease; arrhythmogenic right ventricular dysplasia; hematologic disease; human; hypertrophic cardiomyopathy; …		Objective: To describe epidemiologic data from the Sudden Death in the Young (SDY) Case Registry. Understanding the scope of SDY may optimize prevention efforts. Study design: We analyzed sudden, unexpected deaths of infants (<365 days) and children (1-17 years) from a population-based registry of 8 states/jurisdictions in 2015 and 9 in 2016. Natural deaths and injury deaths from drowning, motor …
Journal Article	Dean-Boucher, A; Robillard, C L; Turner, B J	2020	Chronic medical conditions and suicidal behaviors in a nationally representative sample of American adolescents	0	0	https://www.embase.com/search/results?subaction=viewrecord&id=L629312763&from=export http://dx.doi.org/10.1007/s00127-019-01770-2							Social psychiatry and psychiatric epidemiology	55	3			329-337												10.1007/s00127-019-01770-2	2020	2020-01-01				Soc Psychiatry Psychiatr Epidemiol	1433-9285										adolescent; chronic disease; comorbidity; female; human; male; psychology; risk factor; suicidal ideation; suicide attempt; United States		PURPOSE: Chronic medical conditions are a risk factor for the onset of suicidal thoughts and behaviors in adults. However, few studies have examined this association in adolescents. The present study explored the association between chronic medical conditions and the emergence of suicidal thoughts and behaviors in an adolescent sample representative of the U.S.A. METHOD: Using data from the Natio…
Journal Article	Malave Ramos, S R; Wilkes, J; Dell, A W; Mihalopoulos, N L	2020	57. Common Health Disparities in the Transgender Population Using the Kid Database	0	0	https://www.embase.com/search/results?subaction=viewrecord&id=L2004571422&from=export http://dx.doi.org/10.1016/j.jadohealth.2019.11.060							Journal of Adolescent Health	66	2			S30-S31												10.1016/j.jadohealth.2019.11.060	2020	2020-01-01				J. Adolesc. Health	1879-1972										addiction; adolescent; adult; anxiety; asthma; automutilation; child; conference abstract; controlled study; data analysis; depression; female; funding; health care cost; health disparity; health practitioner; hospital patient; hospitalization; human; ICD-10; juvenile; major clinical study; male; mental disease; obesity; pediatrics; prevalence; school child; social status; software; physiological…		Purpose: Transgender individuals have been stigmatized by society, which has produced minority stress in this population. Minority stress is described as additive stressors such as intrapersonal stigma, and concealment of sexual identity that may lead to maladaptive coping skills. Although there have been studies of health disparities in the transgender population, little is known of the prevalen…
Journal Article	Silverberg, J; Soong, W; Lockshin, B; Gadkari, A; Chen, Z; Bansal, A; Eckert, L	2020	Dupilumab Improves Symptoms of Anxiety and Depression in Adults and Adolescents With Moderate-to-Severe Atopic Dermatitis: A Post Hoc Analysis of Three Phase 3 Trials (LIBERTY AD SOLO 1 & 2 and ADOL)	0	0	https://www.embase.com/search/results?subaction=viewrecord&id=L2004875760&from=export http://dx.doi.org/10.1016/j.jaci.2019.12.268							Journal of Allergy and Clinical Immunology	145	2			AB191												10.1016/j.jaci.2019.12.268	2020	2020-01-01				J. Allergy Clin. Immunol.	1097-6825										dupilumab; placebo; achievement; adolescent; adult; anxiety; atopic dermatitis; clinical trial; conference abstract; controlled study; drug safety; drug therapy; female; Hospital Anxiety and Depression Scale; human; least square analysis; male; monotherapy; pharmacokinetics; phase 3 clinical trial; post hoc analysis		Rationale: Atopic dermatitis (AD) patients have an increased risk of anxiety, depression, and suicide. Dupilumab is approved in certain patients with AD, asthma, and CRSwNP. This post-hoc analysis determined the effect of dupilumab on anxiety and depression in adults and adolescents with moderate-to-severe AD. Methods: SOLO1/2 (NCT02277743/NCT02277769, adults) patients received 300mg dupilumab we…
Journal Article	Rodr¨ªguez-Quiroga, A; Flamarique, I; Castro-Fornieles, J; Lievesley, K; Buitelaar, J K; Coghill, D; D¨ªaz-Caneja, C M; Dittmann, R W; Gupta, A; Hoekstra, P J; Kehrmann, L; Llorente, C; Purper-Ouakil, D; Schulze, U M E; Zuddas, A; Sala, R; Singh, J; Fiori, F; Arango, C; Santosh, P; Sutcliffe, A; Curran, S; Selema, L; Flanagan, R; Craig, I; Parnell, N; Yeboah, K; Lack, G; Pupier, F; Vinkenvleugel,…	2020	Development and psychometric properties of the “Suicidality: Treatment Occurring in Paediatrics (STOP) Risk and Resilience Factors Scales” in adolescents	0	0	https://www.embase.com/search/results?subaction=viewrecord&id=L627599317&from=export http://dx.doi.org/10.1007/s00787-019-01328-2							European Child and Adolescent Psychiatry	29	2			153-165												10.1007/s00787-019-01328-2	2020	2020-01-01				Eur. Child Adolesc. Psychiatry	1435-165X										antiallergic agent; antiasthmatic agent; aripiprazole; fluoxetine; montelukast; risperidone; adolescent; adolescent parent; anxiety; article; asthma; behavior disorder assessment; caregiver; child psychiatry; chronicity; clinician; cognition; cognitive behavioral therapy; Columbia suicide severity rating scale; construct validity; content validity; correlation coefficient; Cronbach alpha coeffici…		Suicidality in the child and adolescent population is a major public health concern. There is, however, a lack of developmentally sensitive valid and reliable instruments that can capture data on risk, and clinical and psychosocial mediators of suicidality in young people. In this study, we aimed to develop and assess the validity of instruments evaluating the psychosocial risk and protective fac…
Journal Article	Hoon Han, C; Min Lee, S; Ho Chung, J	2020	Associations between asthma and body weight misconceptions among South Korean adolescents: Nationwide cross-section study	0	0	https://www.embase.com/search/results?subaction=viewrecord&id=L625806242&from=export http://dx.doi.org/10.1080/02770903.2018.1541355							Journal of Asthma	57	1			47-54												10.1080/02770903.2018.1541355	2020	2020-01-01				J. Asthma	1532-4303										academic achievement; adolescent; adolescent behavior; adolescent obesity; article; asthma; body image; body mass; body weight; child; cross-sectional study; depression; female; health behavior; health status; human; independent living; major clinical study; male; middle school student; psychological aspect; risk factor; school attendance; self report; social status; South Korean; physiological s…		Objectives: As the numbers of adolescents with asthma are increasing, appropriate recognition of the importance of body weight is necessary. This study explored body weight misconceptions and related factors in adolescent asthma patients. Methods: Web-based self-reported data from the Korean Youth Risk Behavior Web-Based Survey of 60,974 physician-diagnosed adolescents with asthma were used in th…
Journal Article	Baan, E J; de Smet, V A; Hoeve, C E; Pacurariu, A C; Sturkenboom, M C J M; de Jongste, J C; Janssens, H M; Verhamme, K M C	2020	Exploratory Study of Signals for Asthma Drugs in Children, Using the EudraVigilance Database of Spontaneous Reports	0	0	https://www.embase.com/search/results?subaction=viewrecord&id=L2003515732&from=export http://dx.doi.org/10.1007/s40264-019-00870-x							Drug Safety	43	1			7-16												10.1007/s40264-019-00870-x	2020	2020-01-01				Drug Saf.	1179-1942										antiasthmatic agent; beclometasone; beta 2 adrenergic receptor stimulating agent; budesonide; budesonide plus formoterol; chromone derivative; ciclesonide; corticosteroid; cromoglycate disodium; fenoterol; fluticasone; fluticasone furoate; fluticasone propionate plus salmeterol; formoterol; immunoglobulin E antibody; ipratropium bromide; mometasone furoate; montelukast; muscarinic receptor blocki…		Introduction: As asthma medications are frequently prescribed for children, knowledge of the safety of these drugs in the paediatric population is important. Although spontaneous reports cannot be used to prove causality of adverse events, they are important in the detection of safety signals. Objective: Our objective was to provide an overview of adverse drug events associated with asthma medica…
Journal Article	Nakanishi, M; Kuriyama, A; Onodera, M	2020	Persistent wheezing caused by carvedilol overdose in a non-asthmatic man	0	0	https://www.embase.com/search/results?subaction=viewrecord&id=L2003895093&from=export http://dx.doi.org/10.1002/ams2.475							Acute Medicine and Surgery	7	1															10.1002/ams2.475	2020	2020-01-01				Acute Med. Surg.	2052-8817										activated carbon; bicarbonate; brain natriuretic peptide; carvedilol; procaterol; adult; article; asthma; blood carbon dioxide tension; blood gas analysis; blood pressure; breathing rate; cardiac resynchronization therapy; case report; clinical article; consciousness disorder; drug overdose; echography; electrocardiography; fluid therapy; Glasgow coma scale; heart failure; heart left ventricle ej…		Background: Cardiovascular dysfunction is the main manifestation of β-blocker intoxication; however, respiratory manifestations have rarely been reported. Case Presentation: A 41-year-old man, who had ingested 300 mg carvedilol in a suicide attempt, was transferred to our emergency department. The patient had wheezing on arrival; however, he had no known history of bronchial asthma. In the absenc…
Journal Article	Iwata, N; Ishigooka, J; Naoi, I; Matsumoto, M; Kanamori, Y; Nakamura, H; Higuchi, T	2020	Long-Term Safety and Efficacy of Blonanserin Transdermal Patches in Japanese Patients with Schizophrenia: A 52-Week Open-Label, Multicenter Study	0	0	https://www.embase.com/search/results?subaction=viewrecord&id=L2003989533&from=export http://dx.doi.org/10.1007/s40263-019-00692-6							CNS Drugs	34	1			103-116												10.1007/s40263-019-00692-6	2020	2020-01-01				CNS Drugs	1179-1934										nct02335658; transdermal patch; blonanserin; creatine kinase; prolactin; adult; akathisia; application site dermatitis; application site discoloration; application site erythema; application site excoriation; application site pruritus; arthralgia; article; aspiration pneumonia; asthma; backache; body weight; body weight disorder; bradykinesia; Clinical Global Impression scale; cohort analysis; co…		Background: Blonanserin transdermal patch therapy is now available in Japan for the treatment of schizophrenia and may provide several advantages over the tablet formulation. Objective: The aim was to evaluate the long-term safety and efficacy of blonanserin transdermal patches in Japanese patients with schizophrenia. Methods: An open-label study was conducted in adults with schizophrenia at 37 s…
Journal Article	Aral, A; Say, G N; Gerdan, G; Usta, M B; Erg¨¹ner Aral, A	2020	The role of sociodemographic, clinical and neuropsychological variables in suicide attempts in depressed adolescents	0	0	https://www.embase.com/search/results?subaction=viewrecord&id=L2005638818&from=export http://dx.doi.org/10.29399/npa.24776							Noropsikiyatri Arsivi	57	4			312-317												10.29399/npa.24776	2020	2020-01-01				Noropsikiyatr. Ars.	1300-0667										adolescent; article; asthma; Barratt Impulsiveness Scale; Beck Hopelessness Scale; behavior disorder assessment; Child Depression Inventory; clinical article; cognitive defect; cognitive inhibition; commission error; comorbidity; demography; depression; depression inventory; diabetes mellitus; disease duration; female; human; male; maze test; Schedule for Affective Disorders and Schizophrenia; St…		Introduction: In this study, we aimed to evaluate the relationship between sociodemographic, clinical and neuropsychological variables and suicide attempts by comparing adolescents with Major Depressive Disorder (MDD) with and without suicide attempt. Method: 30 adolescents with and without suicide attempt were included in this study. Sociodemographic and Clinical Data Form, Schedule for Affectiv…
Journal Article	Jowik, K; Dutkiewicz, A; S?opień, A; Tyszkiewicz-Nwafor, M	2020	A multi-perspective analysis of dissemination, etiology, clinical view and therapeutic approach for binge eating disorder (BED)	0	0	https://www.embase.com/search/results?subaction=viewrecord&id=L2007002984&from=export http://dx.doi.org/10.12740/PP/105502							Psychiatria Polska	54	2			223-238												10.12740/PP/105502	2020	2020-01-01				Psychiatr. Pol.Wieloaspektowa analiza rozpowszechnienia, czynników etiologicznych, obrazu klinicznego i post?powania terapeutycznego zaburzeń z napadami objadania (Binge Eating Disorder, BED)	2391-5854										analysis; article; binge eating disorder; biochemistry; cognition; comorbidity; emotion; genetic association; human; multi perspective analysis; neurobiology		Eating disorders (ED) constitute the third most common group of chronic diseases among people aged 14-19 years after asthma and obesity, and one of their forms is binge eating disorder (BED). The purpose of the present review was to summarize new research findings on BED and overview the epidemiology, characteristics, criteria, etiopathogenesis, and treatment. Etiopathogenesis of BED is still poo…
Journal Article	Kyung, Y; Han, Y J; Lee, J S; Lee, J H; Jo, S H; Kim, S H	2020	Evaluation of changing trend in depression, suicidal ideation, and suicide attempts among adolescents with asthma and identification of associated factors: 11-year national data analysis in 788,411 participants	0	0	https://www.embase.com/search/results?subaction=viewrecord&id=L2007315361&from=export http://dx.doi.org/10.1080/02770903.2020.1847930							Journal of Asthma	58	7			921-931												10.1080/02770903.2020.1847930	2020	2020-01-01				J. Asthma	1532-4303										academic achievement; adolescent; alcohol consumption; article; asthma; atopy; controlled study; data analysis; demography; depression; disease association; female; high risk behavior; human; internet addiction; logistic regression analysis; major clinical study; male; personal hygiene; prevalence; problem behavior; questionnaire; risk behavior; self report; social status; socioeconomics; suicida…		Objectives: We identified associated factors for depression and suicidality in adolescents with asthma. Methods: We obtained data from the annual Korea Youth Risk Behavior Web-based Surveys, completed from 2007 to 2017, as a stratified, multistage, clustered sample. Using self-reported questionnaires, students provided yes-or-no answers to questions addressing doctor-diagnosed asthma and self-exp…
Journal Article	Brown, C; Davis, L; Shlafer, R J	2020	Are We Meeting Their Needs? Well-child, Dental, and Mental Health Care for Youth in Juvenile Correctional Facilities in Minnesota	0	0	https://www.embase.com/search/results?subaction=viewrecord&id=L630878294&from=export http://dx.doi.org/10.1353/hpu.2020.0016							Journal of health care for the poor and underserved	31	1			171-184												10.1353/hpu.2020.0016	2020	2020-01-01				J Health Care Poor Underserved	1548-6869										adolescent; child health care; correctional facility; female; health status; human; juvenile delinquency; male; mental disease; mental health; Minnesota; questionnaire		Compared with the general population, justice-involved youth have substantially higher rates of several health conditions. Less is known about their use of health services to address these conditions. Using data from a statewide survey of 217 youth in juvenile correctional facilities and 164,832 youth in public schools, we examined selfreported health (health overall, weight status, disability, a…
Journal Article	Silverberg, J; Soong, W; Lockshin, B; Gadkari, A; Chen, Z; Bansal, A; Eckert, L	2020	Dupilumab Improves Symptoms of Anxiety and Depression in Adults and Adolescents With Moderate-to-Severe Atopic Dermatitis: a Post Hoc Analysis of Three Phase 3 Trials (LIBERTY AD SOLO 1 & 2 and ADOL)	0	0	https://cochrane.66557.net/central/doi/10.1002/central/CN-02216985/full								145	2			AB191												10.1016/j.jaci.2019.12.268	2020	2020-01-01															*anxiety; *atopic dermatitis; *post hoc analysis; Achievement; Adolescent; Adult; Clinical trial; Conference abstract; Controlled study; Drug safety; Drug therapy; Female; Hospital Anxiety and Depression Scale; Human; Least square analysis; Male; Monotherapy; Pharmacokinetics; Phase 3 clinical trial		Rationale: Atopic dermatitis (AD) patients have an increased risk of anxiety, depression, and suicide. Dupilumab is approved in certain patients with AD, asthma, and CRSwNP. This post‐hoc analysis determined the effect of dupilumab on anxiety and depression in adults and adolescents with moderate‐to‐severe AD. Methods: SOLO1/2 (NCT02277743/NCT02277769, adults) patients received 300mg dupilumab we…
Journal Article	Plioplys, S	2020	58.2 DEPRESSION IN CHILDREN WITH EPILEPSY	0	0	https://cochrane.66557.net/central/doi/10.1002/central/CN-02192241/full								59	10			S88												10.1016/j.jaac.2020.07.366	2020	2020-01-01															*refractory epilepsy; Adolescent; Asthma; Attention; Child; Clinical practice; Conference abstract; Diabetes mellitus; Double blind procedure; Drug therapy; Female; Human; Incidence; Major clinical study; Male; Mental disease; Prevention; Randomized controlled trial; Risk assessment; Risk factor; Suicidal ideation; Symptomatology		Objectives: This presentation aims to demonstrate that depression in children with epilepsy (CWE) is associated with high suicide risk, worse epilepsy course, and worse long‐term outcome. This presentation also aims to discuss current evidence and clinical practices for depression prevention, multidisciplinary evaluation, and treatment in CWE. Methods: This presentation will discuss epilepsy‐spec…
Journal Article	NCT	2020	5-HTP and Creatine for Depression	0	0	https://cochrane.66557.net/central/doi/10.1002/central/CN-02124774/full																									2020	2020-01-01															5‐Hydroxytryptophan; Depression; Depressive Disorder; Depressive Disorder, Major		Major depressive disorder (MDD) has a lifetime prevalence of over 16%1 and is associatedwith reduced work productivity,2 disability,3 increased mortality,4 and increased ratesof suicide attempts5 and completed suicides.6 Unfortunately, 34% fail to respond tostandard ADs (ADs).7 Environmental and patient‐level factors that increase the risk ofMDD could pinpoint novel mechanisms underlying the diso…
Journal Article	Iwata, N; Ishigooka, J; Naoi, I; Matsumoto, M; Kanamori, Y; Nakamura, H; Higuchi, T	2020	Long-Term Safety and Efficacy of Blonanserin Transdermal Patches in Japanese Patients with Schizophrenia: a 52-Week Open-Label, Multicenter Study	0	0	https://cochrane.66557.net/central/doi/10.1002/central/CN-02094239/full								34	1			103‐116												10.1007/s40263-019-00692-6	2020	2020-01-01															Administration, Cutaneous; Adult; Aged, 80 and over; Asian People; Female; Humans; Male; Middle Aged; Piperazines [*adverse effects, *therapeutic use]; Piperidines [*adverse effects, *therapeutic use]; Schizophrenia [*drug therapy]; Transdermal Patch [*adverse effects]; Treatment Outcome		BACKGROUND: Blonanserin transdermal patch therapy is now available in Japan for the treatment of schizophrenia and may provide several advantages over the tablet formulation. OBJECTIVE: The aim was to evaluate the long‐term safety and efficacy of blonanserin transdermal patches in Japanese patients with schizophrenia. METHODS: An open‐label study was conducted in adults with schizophrenia at 37 s…
Journal Article	Kim, C W; Jeong, S C; Kim, J Y; Lee, J S; Lee, J H; Jo, S H; Kim, S H	2020	Associated factors for depression, suicidal ideation and suicide attempt among asthmatic adolescents with experience of electronic cigarette use	0	0	http://www.ncbi.nlm.nih.gov/entrez/query.fcgi?cmd=Retrieve&db=pubmed&dopt=Abstract&list_uids=33117112&query_hl=1							Tob Induc Dis	18				85						Tobacco induced diseases						10.18332/tid/127524	2020	2020-01-20	Journal Article				1617-9625 (Electronic); 2070-7266 (Print); 1617-9625 (Linking)	? 2020 Kim C.W. et al.			33117112						adolescents; asthma; depression; electronic cigarettes; suicide		INTRODUCTION: While electronic cigarette (EC) use is rapidly increasing among asthmatic adolescents, little is known about the links between EC use and depression or suicidality. We assessed associated factors for depression and suicidality in asthmatic adolescents with experience of EC use. METHODS: We analyzed the data from the 11th to 13th Korea Youth Risk Behavior Web-based Surveys, which wer…
Journal Article	Jowik, K; Dutkiewicz, A; S?opień, A; Tyszkiewicz-Nwafor, M	2020	A multi-perspective analysis of dissemination, etiology, clinical view and therapeutic approach for binge eating disorder (BED)	0	0	http://www.ncbi.nlm.nih.gov/entrez/query.fcgi?cmd=Retrieve&db=pubmed&dopt=Abstract&list_uids=32772056&query_hl=1							Psychiatr Pol	54	2			223-238						Psychiatria polska						10.12740/PP/105502	2020 Apr 30	2020-04-30	Journal Article; Review				2391-5854 (Electronic); 0033-2674 (Linking)				32772056						BED; binge eating disorder; obesity	Adolescent; Adolescent Health/*statistics & numerical data; Anxiety/complications/psychology; Binge-Eating Disorder/*etiology/psychology/*therapy; Female; Humans; Internal Medicine; Male; Obesity/complications/psychology; Suicide, Attempted/psychology	Eating disorders (ED) constitute the third most common group of chronic diseases among people aged 14-19 years after asthma and obesity, and one of their forms is binge eating disorder (BED). The purpose of the present review was to summarize new research findings on BED and overview the epidemiology, characteristics, criteria, etiopathogenesis, and treatment. Etiopathogenesis of BED is still poo…
Journal Article		2020	In brief: Neuropsychiatric events with montelukast	0	0	http://www.ncbi.nlm.nih.gov/entrez/query.fcgi?cmd=Retrieve&db=pubmed&dopt=Abstract&list_uids=32555111&query_hl=1							Med Lett Drugs Ther	62	1597			65						The Medical letter on drugs and therapeutics							2020 May 4	2020-05-04	Journal Article				1523-2859 (Electronic); 0025-732X (Linking)				32555111						Accolate; Singulair; Zyflo; adverse effects; allergic rhinitis; allergies; antihistamines; asthma; corticosteroids; drug safety; efficacy; montelukast; safety; zafirlukast; zileuton	Acetates/administration & dosage/*adverse effects; Anti-Asthmatic Agents/administration & dosage/adverse effects; Cyclopropanes; Humans; Leukotriene Antagonists/administration & dosage/adverse effects; Neurotoxicity Syndromes/*etiology/physiopathology; Quinolines/administration & dosage/*adverse effects; Suicide/*statistics & numerical data; Sulfides
Journal Article	Dean-Boucher, A; Robillard, C L; Turner, B J	2020	Chronic medical conditions and suicidal behaviors in a nationally representative sample of American adolescents	0	0	http://www.ncbi.nlm.nih.gov/entrez/query.fcgi?cmd=Retrieve&db=pubmed&dopt=Abstract&list_uids=31515583&query_hl=1							Soc Psychiatry Psychiatr Epidemiol	55	3			329-337						Social psychiatry and psychiatric epidemiology						10.1007/s00127-019-01770-2	2020 Mar	2020-03-01	Journal Article				1433-9285 (Electronic); 0933-7954 (Linking)				31515583						Adolescent health; Chronic physical conditions; Mental health; Suicidal ideation; United States	Adolescent; *Chronic Disease/psychology; Comorbidity; Female; Humans; Male; Risk Factors; *Suicidal Ideation; *Suicide, Attempted/psychology; United States	PURPOSE: Chronic medical conditions are a risk factor for the onset of suicidal thoughts and behaviors in adults. However, few studies have examined this association in adolescents. The present study explored the association between chronic medical conditions and the emergence of suicidal thoughts and behaviors in an adolescent sample representative of the U.S.A. METHOD: Using data from the Natio…
Journal Article	?zt¨¹rk, L	2019	Circadian physiology and sleep: Concepts and definitions	0	0	https://www.embase.com/search/results?subaction=viewrecord&id=L631553570&from=export							Acta Physiologica	227				12													2019	2019-01-01				Acta Physiol.	1748-1716										Alzheimer disease; asthma; breathing rate; chronotherapy; circadian rhythm; conference abstract; controlled study; diabetes mellitus; environmental factor; estrus cycle; heart rhythm; human; infradian rhythm; intestine muscle; jet lag; malignant neoplasm; metabolic syndrome X; nonREM sleep; obesity; oscillation; physiological process; running; shift work; smooth muscle contraction; suicide; sunli…		Circadian physiology is a physiology branch that deals with temporal organization of bodily functions in the course of a day. The full set of rhythms and temporal changes in an organism is termed chronome. Many physiological processes in animals show circadian rhythm. Rhythms with a period length between 19-28 hours are circadian rhythms. Rhythms with lower oscillation frequency or longer periods…
Journal Article	Kanekar, S; Sheth, C; Ombach, H; Smith, J; Sung, Y H; Renshaw, P	2019	Improving brain bioenergetics may improve altitude-related depression: Animal model studies	0	0	https://www.embase.com/search/results?subaction=viewrecord&id=L631799289&from=export http://dx.doi.org/10.1038/s41386-019-0545-y							Neuropsychopharmacology	44				150-151												10.1038/s41386-019-0545-y	2019	2019-01-01				Neuropsychopharmacology	1740-634X										creatine; cyclocreatine; desipramine; escitalopram; fluoxetine; paroxetine; sodium chloride; adolescent; adult; altitude; analysis of variance; animal experiment; animal model; animal tissue; antidepressant activity; asthma; athlete; bioavailability; bioenergy; blood brain barrier; brain region; cardiovascular disease; chronic obstructive lung disease; climbing; conference abstract; controlled st…		Background: Our studies show that depression-like behavior (DLB) increases in female rats after a week of housing at moderate altitudes of 4,500ft or 10,000ft vs. at sea level, while male behavior does not change. However, both male and female rats housed at altitude fail to respond to most antidepressants of the selective serotonin reuptake inhibitor (SSRI) class, the most widely prescribed of a…
Journal Article	Pitman, A; Tham, S G; Hunt, I M; Webb, R T; Appleby, L; Kapur, N	2019	Access to means of lethal overdose among psychiatric patients with co-morbid physical health problems: Analysis of national suicide case series data from the United Kingdom	0	0	https://www.embase.com/search/results?subaction=viewrecord&id=L2002250473&from=export http://dx.doi.org/10.1016/j.jad.2019.06.027							Journal of Affective Disorders	257				173-179												10.1016/j.jad.2019.06.027	2019	2019-01-01				J. Affective Disord.	1573-2517										acarbose; aminophylline; analgesic agent; benzodiazepine derivative; codeine; colchicine; dipeptidyl peptidase IV inhibitor; gabapentin; gliclazide; hypnotic agent; insulin; metformin; methadone; morphine; narcotic analgesic agent; neuroleptic agent; paracetamol; pioglitazone; pregabalin; primidone; serotonin noradrenalin reuptake inhibitor; serotonin uptake inhibitor; sulfonylurea derivative; th…		Background: Many physical health problems are associated with elevated suicide risk whilst also providing access to means of overdose. We aimed to investigate whether psychiatric patients with physical co-morbidities who die by suicide were more likely than those without co-morbidities to self-poison with non-psychotropic medications. Methods: We analysed data on 14,648 psychiatric patients who d…
Journal Article	Zhang, Y; Cheng, J; Li, Y; He, R; Choudhry, A A; Jiang, J; Pan, P; Su, X; Hu, C	2019	Suicidality among patients with asthma: A systematic review and meta-analysis	0	0	https://www.embase.com/search/results?subaction=viewrecord&id=L2002243665&from=export http://dx.doi.org/10.1016/j.jad.2019.06.031							Journal of Affective Disorders	256				594-603												10.1016/j.jad.2019.06.031	2019	2019-01-01				J. Affective Disord.	1573-2517										cytokine; article; asthma; human; meta analysis; mortality; Newcastle-Ottawa scale; priority journal; sensitivity analysis; suicidal behavior; suicidal ideation; suicide; suicide attempt; systematic review		Background: Asthma is associated with multiple psychiatric comorbidities. However, the relationship between asthma and suicidality has not be well established. Methods: According to the PRISMA guidelines, protocol of the study was registered in the PROSPERO database (CRD42019123150). A systematic search of the PubMed, Embase and PsycINFO databases was performed for relevant studies published from…
Journal Article	Lavie, C J; DiNicolantonio, J J; O'Keefe, J H	2019	Editorial commentary: Coffee, tea, and cardiovascular morbidity and mortality	0	0	https://www.embase.com/search/results?subaction=viewrecord&id=L2001375427&from=export http://dx.doi.org/10.1016/j.tcm.2018.11.016							Trends in Cardiovascular Medicine	29	6			351-352												10.1016/j.tcm.2018.11.016	2019	2019-01-01				Trends Cardiovasc. Med.	1873-2615										caffeine; anxiety; asthma; atrial fibrillation; beverage; blood pressure; cancer risk; cardiovascular disease; cardiovascular mortality; cerebrovascular accident; coffee; cognitive defect; depression; editorial; energy drink; fracture; glucose metabolism; headache; heart palpitation; heart ventricle arrhythmia; human; insomnia; ischemic heart disease; liver disease; low birth weight; mortality; n…
Journal Article	V¨¦lez-Mu?iz, R D C; Peralta-Pedrero, M L; Jurado-Santa Cruz, F; Morales-S¨¢nchez, M A	2019	Psychological Profile and Quality of Life of Patients with Alopecia Areata	0	0	https://www.embase.com/search/results?subaction=viewrecord&id=L626927909&from=export http://dx.doi.org/10.1159/000497166							Skin Appendage Disorders	5	5			293-298												10.1159/000497166	2019	2019-01-01				Skin Appendage Disord.	2296-9160										adult; allergic asthma; alopecia areata; anxiety disorder; article; atopic dermatitis; child; cross-sectional study; depression; Dermatology Life Quality Index; distress syndrome; dyslipidemia; female; Hospital Anxiety and Depression Scale; human; major clinical study; male; Perceived Stress Scale; priority journal; psychological aspect; quality of life; suicide; vitiligo		Alopecia areata (AA) is a nonscarring alopecia with an autoimmune etiology, unpredictable course, multiple presentations, and variable psychological distress. We conducted a cross-sectional study which included 126 patients with AA. A complete medical history was documented using the Severity Alopecia Tool (SALT) to assess the severity of the disease, and the following questionnaires were applied…
Journal Article	Huisingh, C; Missmer, S A; Petruski-Ivleva, N; Krueger, W S; Kilpatrick, R D; Chand, D; Chiuve, S E	2019	Incidence of depression, anxiety and self-directed harm in women with endometriosis	0	0	https://www.embase.com/search/results?subaction=viewrecord&id=L629264288&from=export http://dx.doi.org/10.1002/pds.4864							Pharmacoepidemiology and Drug Safety	28				105												10.1002/pds.4864	2019	2019-01-01				Pharmacoepidemiol. Drug Saf.	1099-1557										antidepressant agent; opiate; adult; anxiety; asthma; automutilation; Caucasian; comorbidity; conference abstract; controlled study; cross-sectional study; endometriosis; female; human; hysterectomy; ICD-10; ICD-9; incidence; infertility; insurance; laparoscopy; low back pain; major clinical study; migraine; prescription; prospective study; risk assessment; sensitivity analysis; suicide attempt; …		Background: In cross-sectional studies, women with endometriosis (EM) have a high prevalence of anxiety and depression. However, prospective studies assessing the relationship between EM and subsequent comorbidities are limited. Objectives: To evaluate the incidence of diagnosed mental health disorders and self-harm in women with clinically recognized EM. Methods: Women aged 18-50 years with EM (…
Journal Article	Limpert, J; Murphy, I; Konkel, K; Rudy, S	2019	Possible nicotine-related health effects from electronic nicotine delivery system use by teens: Reports to the food and drug administration	0	0	https://www.embase.com/search/results?subaction=viewrecord&id=L630631910&from=export http://dx.doi.org/10.1542/peds.144.2-MeetingAbstract.858							Pediatrics	144	2															10.1542/peds.144.2-MeetingAbstract.858	2019	2019-01-01				Pediatrics	1098-4275										cocaine; diamorphine; nicotine; adolescent; adult; agitation; anger; anxiety; aroma; asthma; child; conference abstract; drug overdose; drug safety; drug therapy; Food and Drug Administration; friend; headache; health care personnel; hematemesis; human; irritability; juvenile; male; pharmacokinetics; relapse; school child; seizure; smoking cessation; suicide attempt; tobacco dependence; unconscio…		Purpose: Recent data from the Centers for Disease Control and Prevention identify electronic cigarettes as the tobacco products most commonly used by youth. In 2016, more than 2 million US middle and high school students had used electronic nicotine delivery systems (ENDS) in the past 30 days. The role of ENDS in the initiation of nicotine use by youth is a serious concern; nicotine can harm the …
Journal Article	Shytle, R D; Eve, D J; Kim, S H; Spiegel, A; Sanberg, P R; Borlongan, C V	2019	Retrospective Case Series of Traumatic Brain Injury and Post-Traumatic Stress Disorder Treated with Hyperbaric Oxygen Therapy	0	0	https://www.embase.com/search/results?subaction=viewrecord&id=L629130603&from=export http://dx.doi.org/10.1177/0963689719853232							Cell Transplantation	28	7			885-892												10.1177/0963689719853232	2019	2019-01-01				Cell Transplant.	1555-3892										alprazolam; buspirone; diazepam; duloxetine; escitalopram; gabapentin; hydrochlorothiazide; oxcarbazepine; quetiapine; ranitidine; salbutamol; topiramate; trazodone; venlafaxine; adult; alcohol consumption; alcoholism; anxiety disorder; article; asthma; attention disturbance; backache; case report; case study; clinical article; cognition; cognitive defect; concussion; confusion; depression; dizzi…		Returning veterans are frequently diagnosed with traumatic brain injury (TBI) and post-traumatic stress disorder (PTSD). Considering a recent case-controlled study of hyperbaric oxygen therapy (HBOT) reporting a reduction in suicidal ideation, we investigated retrospectively three veterans with chronic TBI/PTSD symptoms who were treated with multiple rounds of HBOT with neurophysiological testing…
Journal Article	Casa?as, R; Mart¨ªn Royo, J; Fernandez-San-Mart¨ªn, M I; Raya Tena, A; Mendioroz, J; Sauch Valma?a, G; Masa-Font, R; Casajuana-Closas, M; Fernandez Linares, E M; Cols-Sagarra, C; Gonzalez Tej¨®n, S; Foguet-Boreu, Q; Mart¨ªn Lopez, L M	2019	Effectiveness of a psychoeducation group intervention conducted by primary healthcare nurses in patients with depression and physical comorbidity: study protocol for a randomized, controlled trial	0	0	https://www.embase.com/search/results?subaction=viewrecord&id=L628521342&from=export http://dx.doi.org/10.1186/s12913-019-4198-7							BMC health services research	19	1			427												10.1186/s12913-019-4198-7	2019	2019-01-01				BMC Health Serv Res	1472-6963										NCT03243799; chronic disease; comorbidity; controlled study; depression; female; group therapy; human; male; methodology; middle aged; patient education; primary health care; procedures; randomized controlled trial; treatment outcome		BACKGROUND: Depressive disorders are the third leading cause of consultation in primary care, mainly in patients with chronic physical illnesses. Studies have shown the effectiveness of group psychoeducation in reducing symptoms in depressive individuals. Our primary aim is to evaluate the effectiveness of an intervention based on a psychoeducational program, carried out by primary care nurses, t…
Journal Article	Kanba, S; Murasaki, M; Koyama, T; Takeuchi, M; Shimizu, Y; Arita, E; Kuroishi, K; Takeuchi, M; Kamei, S	2019	Long-term mood/antidepressant effects of quetiapine extended-release formulation: An open-label, non-controlled extension study in Japanese patients with bipolar depression	0	0	https://www.embase.com/search/results?subaction=viewrecord&id=L628872207&from=export http://dx.doi.org/10.1186/s12888-019-2181-9							BMC Psychiatry	19	1															10.1186/s12888-019-2181-9	2019	2019-01-01				BMC Psychiatry	1471-244X										NCT01725308; placebo; prolactin; quetiapine; adult; akathisia; antidepressant activity; appendicitis; article; asthma; automutilation; bipolar depression; bipolar I disorder; body weight gain; clinical effectiveness; Clinical Global Impression scale; Columbia suicide severity rating scale; consciousness disorder; constipation; controlled study; double blind procedure; drug dose increase; drug dos…		Background: In an 8-week, randomized, placebo-controlled, double-blind study, an extended-release formulation of quetiapine, quetiapine XR, demonstrated efficacy and safety in Japanese patients with bipolar depression. Bipolar disorder is a chronic disease requiring continuous treatment. Methods: This was a long-term (52-week), open-label, non-controlled extension study to evaluate the long-term …
Journal Article	Han, Y Y; Forno, E; Canino, G; Celed¨®n, J C	2019	Psychosocial risk factors and asthma among adults in Puerto Rico	0	0	https://www.embase.com/search/results?subaction=viewrecord&id=L622494802&from=export http://dx.doi.org/10.1080/02770903.2018.1474366							Journal of Asthma	56	6			653-661												10.1080/02770903.2018.1474366	2019	2019-01-01				J. Asthma	1532-4303										adult; article; asthma; chronic obstructive lung disease; cross-sectional study; exposure to violence; female; human; lifestyle; major clinical study; major depression; male; mental disease; middle aged; prevalence; Puerto Rico; risk factor; social psychology; structured interview; suicide attempt		Objective: Asthma and psychosocial stressors are common among Puerto Rican adults living in the United States. We estimated the prevalence of current asthma, and examined potential psychosocial risk factors and current asthma, among adults in Puerto Rico. Methods: Cross-sectional study of 3,049 Puerto Ricans aged 18–64 years living in Puerto Rico between May 2014 and June 2016. A structured inter…
Journal Article	Gouda, H N; Hazard, R H; Maraga, S; Flaxman, A D; Stewart, A; Joseph, J C; Rarau, P; Wangnapi, R; Poka, H; Serina, P; Phuanukoonnon, S; Pham, B N; Vano, M; Lupiwa, S; Sie, A; Kave, H; Lehmann, D; Siba, P; Lopez, A D; Riley, I D	2019	The epidemiological transition in Papua New Guinea: New evidence from verbal autopsy studies	0	0	https://www.embase.com/search/results?subaction=viewrecord&id=L629408258&from=export http://dx.doi.org/10.1093/ije/dyz018							International Journal of Epidemiology	48	3			966-977												10.1093/ije/dyz018	2019	2019-01-01				Int. J. Epidemiol.	1464-3685										acquired immune deficiency syndrome; article; asthma; autopsy; breast cancer; cause of death; cerebrovascular accident; child; chronic respiratory tract disease; colorectal cancer; communicable disease; congenital malformation; diabetes mellitus; disease burden; disease surveillance; drowning; dysentery; encephalitis; epidemiological data; esophagus cancer; falling; female; groups by age; health …		Background: Recent economic growth in Papua New Guinea (PNG) would suggest that the country may be experiencing an epidemiological transition, characterized by a reduction in infectious diseases and a growing burden from non-communicable diseases (NCDs). However, data on cause-specific mortality in PNG are very sparse, and the extent of the transition within the country is poorly understood. Meth…
Journal Article	Cheung, R; O'Sullivan, D; Parr, T; Devitt, D	2019	Healthy London partnership's child death overview panel (CDOP) transformation programme: Maximising learning from child death reviews across London	0	0	https://www.embase.com/search/results?subaction=viewrecord&id=L628194445&from=export http://dx.doi.org/10.1136/archdischild-2019-rcpch.343							Archives of Disease in Childhood	104				A145												10.1136/archdischild-2019-rcpch.343	2019	2019-01-01				Arch. Dis. Child.	1468-2044										ambulance; asthma; bereavement support; case management; checklist; child; conference abstract; consanguinity; coroner; England; female; funding; human; learning; major clinical study; male; newborn; newborn death; prevention; professional standard; publication; pump; social work; staff training; stakeholder engagement; suicide		A three-year programme began in 2016 to support the London Child Death Overview Panel (CDOP) system to meet the significant transformational challenges they face. The London CDOP system accounts for 28 of 90 CDOPs in England. The publication of the National review of statutory guidance on Child Death Reviews (as part of the Children and Social Work Act (CSWA) gave an added impetus to transform th…
Journal Article	Park, B D; Graney, B A; Huie, T J	2019	It's the PITS: Delayed diagnosis of post-intubation tracheal stenosis resulting in emergent cricothyrotomy	0	0	https://www.embase.com/search/results?subaction=viewrecord&id=L630354594&from=export							American Journal of Respiratory and Critical Care Medicine	199	9																2019	2019-01-01				Am. J. Respir. Crit. Care Med.	1535-4970										beta adrenergic receptor stimulating agent; bronchodilating agent; corticosteroid; endogenous compound; fibroblast growth factor 2; hypoxia inducible factor 1alpha; oxygen; transforming growth factor beta; acute respiratory failure; adult; ambient air; artificial ventilation; asthma; case report; clinical article; conference abstract; coughing; delayed diagnosis; diagnosis; dyspnea; echocardiogra…		Introduction: Post-intubation tracheal stenosis (PITS) is the most common cause of laryngotracheal stenosis in adults. Delayed diagnosis is common and may result in significant morbidity and mortality. We present a case of undiagnosed PITS resulting in acute respiratory failure. Case Report: A 43-year-old male with history of depression and recent suicide attempt requiring 5 days of mechanical ve…
Journal Article	Van Den Bersselaar, L R; Van Der Hoeven, J G; De Jong, B	2019	Suicide after inhaling a pyrethrins containing insecticide spray	0	0	https://www.embase.com/search/results?subaction=viewrecord&id=L627270990&from=export http://dx.doi.org/10.1136/bcr-2018-227936							BMJ Case Reports	12	4															10.1136/bcr-2018-227936	2019	2019-01-01				BMJ Case Rep.	1757-790X										antihistaminic agent; bicarbonate; bronchodilating agent; creatinine; epinephrine; hemoglobin; insecticide; lactic acid; noradrenalin; pesticide; pyrethrin; pyrethroid; steroid; troponin T; abnormal blood pressure; abnormal respiratory sound; aged; anion gap; arterial gas; article; artificial ventilation; atelectasis; atrial fibrillation; breathing rate; case report; clinical article; congestive …		Pesticide self-poisoning is rare in developed countries. We report a suicide case after inhalation of a pyrethrins containing insecticide spray. The patient presented at the emergency department with respiratory failure. Despite mechanical ventilation, he developed severe pulmonary inflammation with a systemic inflammatory response syndrome and died 5 days later. Studies reporting on acute pyreth…
Journal Article	Pape, K; Sejb?k, C S; Andersson, N W; Hougaard, K S; Svanes, C; Liu, X; Cowell, W; Wright, R; Schl¨¹nssen, V	2019	Adverse childhood experiences (ACE) in early life and the risk of childhood asthma: A danish nationwide cohort study	0	0	https://www.embase.com/search/results?subaction=viewrecord&id=L628118797&from=export http://dx.doi.org/10.1136/OEM-2019-EPI.255							Occupational and Environmental Medicine	76				A93-A94												10.1136/OEM-2019-EPI.255	2019	2019-01-01				Occup. Environ. Med.	1470-7926										asthma; bereavement; child; childhood adversity; cohort analysis; conference abstract; controlled study; Denmark; disease simulation; education; female; girl; human; major clinical study; male; maternal age; multicenter study; parity; phenotype; preschool child; prescription; smoking; suicide attempt		Objective A link between adverse childhood experience (ACE) in early life and subsequent asthma is suggested, but existing studies are often based on parent-reported data for both exposure and outcome. We aimed to examine the association of ACE in early life (bereavement, parental chronic somatic illness, or psychiatric illness/suicide attempt) with childhood asthma, using registry information of…
Journal Article	Bae, S; Kwon, H J	2019	Current state of research on the risk of morbidity and mortality associated with air pollution in korea	0	0	https://www.embase.com/search/results?subaction=viewrecord&id=L2001743989&from=export http://dx.doi.org/10.3349/ymj.2019.60.3.243							Yonsei Medical Journal	60	3			243-256												10.3349/ymj.2019.60.3.243	2019	2019-01-01				Yonsei Med. J.	0513-5796										carbon monoxide; nitrogen dioxide; ozone; sulfur dioxide; air pollution; asthma; brain ischemia; cardiovascular disease; cerebrovascular accident; cerebrovascular disease; clinical outcome; congestive heart failure; death; health impact assessment; heart infarction; human; hypertension; Korea; lung cancer; morbidity; mortality; non-Hodgkin lymphoma; particulate matter; pregnancy outcome; respirat…		Purpose: The effects of air pollution on health can vary regionally. Our goal was to comprehensively review previous epidemiological studies on air pollution and health conducted in Korea to identify future areas of potential study. Materials and Methods: We systematically searched all published epidemiologic studies examining the association between air pollution and occurrence of death, disease…
Journal Article	Blacker, C J; Mbughuni, M M; Olsen, M W	2019	A suicide attempt, or something else?	0	0	https://www.embase.com/search/results?subaction=viewrecord&id=L626937884&from=export							Current Psychiatry	18	3			44-48													2019	2019-01-01				Curr. Psychiatry	1537-8276										glipizide; insulin; insulin glargine; montelukast; article; asthma; automutilation; case report; child; clinical article; depression; diabetes mellitus; female; human; hypoglycemia; insulin level; intoxication; school child; suicide attempt; thought disorder
Journal Article	Kusari, A; Han, A M; Schairer, D; Eichenfield, L F	2019	Atopic Dermatitis: New Developments	0	0	https://www.embase.com/search/results?subaction=viewrecord&id=L2001232219&from=export http://dx.doi.org/10.1016/j.det.2018.07.003							Dermatologic Clinics	37	1			11-20												10.1016/j.det.2018.07.003	2019	2019-01-01				Dermatol. Clin.	1558-0520										antihistaminic agent; crisaborole; cyclosporine; dupilumab; emollient agent; immunoglobulin E; Janus kinase inhibitor; methotrexate; mycophenolate mofetil; petrolatum; phosphodiesterase IV inhibitor; sunflower oil; tapinarof; age; antiinflammatory activity; anxiety disorder; asthma; atopic dermatitis; atopy; attention deficit hyperactivity disorder; bleach bath; bleaching; clinical feature; comor…		Herein we review recent developments in our understanding and treatment of atopic dermatitis. Key insights from the recent literature are summarized, from findings on the pathogenesis of this multifactorial disease to a new and more nuanced understanding of its natural history. Therapeutic advances and new data on comorbidities are also discussed.
Journal Article	Tello, K; Hoffmann, A; Beutel, B; Greulich, T; Vogelmeier, C F; Richter, M J; Kuhnert, S; B?selt, T; Alter, P; Holland, A; Idzko, M; Buhl, R; Koczulla, A R	2019	Anti-interleukin-5 therapy (mepolizumab) in life-threatening asthma attack: A case-based discussion	0	0	https://www.embase.com/search/results?subaction=viewrecord&id=L2002682728&from=export http://dx.doi.org/10.1016/j.rmcr.2019.100927							Respiratory Medicine Case Reports	28																10.1016/j.rmcr.2019.100927	2019	2019-01-01				Respir. Med. Case Rep.	2213-0071										budesonide; budesonide plus formoterol; C reactive protein; epinephrine; ibuprofen; ipratropium bromide plus salbutamol; magnesium; mepolizumab; meropenem; prednisolone; quetiapine; reproterol; sulbactam; sultamicillin; sultamicillin plus sulbactam; tiotropium bromide; tricyclic antidepressant agent; unclassified drug; adult; article; artificial ventilation; asthma; case report; clinical article;…		We report about a case of a compassionate off-label use of the anti-interleukin-5-agent mepolizumab in a ventilated patient with life-threatening asthma attack in eosinophilic asthma. The patient suffered from severe eosinophilic asthma and was transmitted to our hospital with an asthma attack and a life-threatening respiratory state under ventilation. Since high dose steroids had not yielded a s…
Journal Article	Desai, N	2019	The role of motivational interviewing in children and adolescents in pediatric care	0	0	https://www.embase.com/search/results?subaction=viewrecord&id=L2002688721&from=export http://dx.doi.org/10.3928/19382359-20190816-01							Pediatric Annals	48	9			e376-e379												10.3928/19382359-20190816-01	2019	2019-01-01				Pediatr. Ann.	1938-2359										ambivalence; article; asthma; attention deficit hyperactivity disorder; bipolar disorder; child parent relation; depression; human; Human immunodeficiency virus infection; insulin dependent diabetes mellitus; intervention study; medication compliance; medicine; motivational interviewing; multiple chronic conditions; obesity; online analytical processing; pediatrics; poor general condition; reprod…		Motivational interviewing (MI) addresses patient ambivalence about a desired goal in a directed, patient-centered manner. MI intervention is established as a therapeutic tool within the pediatric population with positive outcomes for obesity, asthma, medication adherence, and HIV management. MI is especially promising within the adolescent population where increasing independence tends to contrib…
Journal Article	Gupta, R K; Singh, P	2019	Climate change: No room for complacency	0	0	https://www.embase.com/search/results?subaction=viewrecord&id=L2002693283&from=export							JK Science	21	1			1-2													2019	2019-01-01				JK Science	0972-1177										allergen; air quality; anxiety; asthma; chronic obstructive lung disease; climate change; dengue; depression; ecology; economic aspect; editorial; global climate; health; human; humidity; infection; leisure; lung cancer; Lyme disease; mental health; population density; respiratory tract disease; sewage; suicide; temperature; virus transmission; water contamination; weather; World Health Organizat…
Journal Article	Nasrallah, H A	2019	Seasonality of birth and psychiatric illness	0	0	https://www.embase.com/search/results?subaction=viewrecord&id=L626379738&from=export							Current Psychiatry	18	1			4-6													2019	2019-01-01				Curr. Psychiatry	1537-8276										serotonin; vitamin D; allergy; Alzheimer disease; anhedonia; anorexia; anxiety; asthma; autism; autumn; birth; birth weight; brain development; breast cancer; cancer mortality; cardiovascular mortality; correlation analysis; diabetes mellitus; Down syndrome; environmental factor; fetus development; high risk population; hospitalization; human; immune dysregulation; infection; insulin dependent di…
Journal Article	Heuser, W; Pettet, D; Silver, D; Cabot, J	2019	No more red eyes: Toxic tetrahydrozoline ingestion in an adult. a case report and literature review	0	0	https://www.embase.com/search/results?subaction=viewrecord&id=L628976646&from=export http://dx.doi.org/10.1080/15563650.2019.1636569							Clinical Toxicology	57	10			951-953												10.1080/15563650.2019.1636569	2019	2019-01-01				Clin. Toxicol.	1556-9519										alpha adrenergic receptor; imidazoline receptor; non prescription drug; tetryzoline; adult; adverse drug reaction; African American; alcohol abuse; asthma; bradycardia; case report; central nervous system depression; child; clinical article; conference abstract; decontamination; delirium; diabetes mellitus; drug therapy; emergency medicine; emergency physician; emergency ward; eye; hemodialysis; …		Background: Tetrahydrozoline, the active chemical found in many over-the-counter ocular decongestants, is a well-documented toxin in numerous pediatric ingestions. With systemic effects on the imidazoline receptors and central alpha-2 adrenoceptors, tetrahydrozoline can cause life-threatening toxicity, including central nervous system depression, hypotension, and bradycardia, in very small amount…
Journal Article	Creese, B; Garrod, L; Chenoweth, L; Griffiths, A W; Surr, C A	2019	The development and use of the assessment of dementia awareness and person-centred care training tool in long-term care	0	0	https://cochrane.66557.net/central/doi/10.1002/central/CN-02417398/full								18	7/8			3059‐3070												10.1177/1471301218768165	2019	2019-01-01															Academic Medical Centers; Access to Information; Accidental Falls; Acidosis; Actigraphy; Acupuncture; Acupuncturists; Acute Disease; Administration and Dosage; Adolescence; Adolescent Behavior; Adolescent Health; Adolescent, Hospitalized; Adult; Adverse Drug Event; Adverse Effects; Adverse Health Care Event; Advertising; Aerobic Exercises; Affect; After Care; Age Factors; Aged; Aged, 80 and Over;…
Journal Article	Nair, R; Do, L G; Luzzi, L; Brennan, D S; Roberts Thomson, K F; Spencer, A J	2019	Psychometric properties of the Child Oral‐care Performance Assessment Scale	0	0	https://cochrane.66557.net/central/doi/10.1002/central/CN-02417393/full								47	5			424‐430												10.1111/cdoe.12476	2019	2019-01-01															Academic Medical Centers; Access to Information; Accidental Falls; Actigraphy; Acupuncture; Acupuncturists; Acute Disease; Administration and Dosage; Adolescence; Adolescent Behavior; Adolescent Health; Adolescent, Hospitalized; Adult; Adverse Drug Event; Adverse Effects; Adverse Health Care Event; Advertising; Aerobic Exercises; After Care; Age Factors; Aged; Aged, 80 and Over; Alcoholism; Algor…
Journal Article	Soltanimehr, E; Bahrampour, E; Yousefvand, Z	2019	Efficacy of diode and CO2 lasers along with calcium and fluoride-containing compounds for the remineralization of primary teeth	0	0	https://cochrane.66557.net/central/doi/10.1002/central/CN-02417304/full								19	1			N.PAG												10.1186/s12903-019-0813-6	2019	2019-01-01															Abnormalities; Abortion, Induced; Academic Medical Centers; Accidental Falls; Accidents, Traffic; Acetaminophen; Acetylcysteine; Active Duty Personnel; Acupuncture; Adiponectin; Adipose Tissue; Administration and Dosage; Administration, Intranasal; Administration, Intravenous; Administration, Oral; Adolescence; Adrenal Cortex Hormones; Adult; Adverse Effects; Africa South of the Sahara; Age Facto…
Journal Article	Casa?as, R; Mart¨ªn Royo, J; Fernandez-San-Mart¨ªn, M I; Raya Tena, A; Mendioroz, J; Sauch Valma?a, G; Masa-Font, R; Casajuana-Closas, M; Fernandez Linares, E M; Cols-Sagarra, C; Et, Al.	2019	Effectiveness of a psychoeducation group intervention conducted by primary healthcare nurses in patients with depression and physical comorbidity: study protocol for a randomized, controlled trial	0	0	https://cochrane.66557.net/central/doi/10.1002/central/CN-01960861/full								19	1			427												10.1186/s12913-019-4198-7	2019	2019-01-01															*comorbidity; *ischemic heart disease; *nurse; *primary health care; *psychoeducation; Adult; Article; Asthma; Beck Depression Inventory; Catalonia; Chronic Disease [epidemiology, *therapy]; Chronic obstructive lung disease; Comorbidity; Comparative effectiveness; Complication; Container; Controlled study; Cost effectiveness analysis; Depression [epidemiology, *therapy]; European Quality of Life …		BACKGROUND: Depressive disorders are the third leading cause of consultation in primary care, mainly in patients with chronic physical illnesses. Studies have shown the effectiveness of group psychoeducation in reducing symptoms in depressive individuals. Our primary aim is to evaluate the effectiveness of an intervention based on a psychoeducational program, carried out by primary care nurses, t…
Journal Article	Zhang, Y; Cheng, J; Li, Y; He, R; Choudhry, A A; Jiang, J; Pan, P; Su, X; Hu, C	2019	Suicidality among patients with asthma: A systematic review and meta-analysis	0	0	http://www.ncbi.nlm.nih.gov/entrez/query.fcgi?cmd=Retrieve&db=pubmed&dopt=Abstract&list_uids=31299440&query_hl=1							J Affect Disord	256				594-603						Journal of affective disorders						10.1016/j.jad.2019.06.031	2019 Sep 1	2019-09-01	Journal Article; Meta-Analysis; Research Support, Non-U.S. Gov't; Systematic Review				1573-2517 (Electronic); 0165-0327 (Linking)	Copyright ? 2019 Elsevier B.V. All rights reserved.			31299440						Asthma; Suicidal ideation; Suicide attempts; Suicide mortality	Adolescent; Adult; Asthma/*psychology; Databases, Factual; Female; Humans; Male; Middle Aged; Risk Factors; Suicidal Ideation; Suicide/*statistics & numerical data; Young Adult	BACKGROUND: Asthma is associated with multiple psychiatric comorbidities. However, the relationship between asthma and suicidality has not be well established. METHODS: According to the PRISMA guidelines, protocol of the study was registered in the PROSPERO database (CRD42019123150). A systematic search of the PubMed, Embase and PsycINFO databases was performed for relevant studies published from…
Journal Article	van den Bersselaar, L R; van der Hoeven, J G; de Jong, B	2019	Suicide after inhaling a pyrethrins containing insecticide spray	0	0	http://www.ncbi.nlm.nih.gov/entrez/query.fcgi?cmd=Retrieve&db=pubmed&dopt=Abstract&list_uids=30996064&query_hl=1							BMJ Case Rep	12	4									BMJ case reports						10.1136/bcr-2018-227936	2019 Apr 16	2019-04-16	Case Reports; Journal Article				1757-790X (Electronic); 1757-790X (Linking)	? BMJ Publishing Group Limited 2019. No commercial re-use. See rights and permissions. Published by BMJ.			30996064						adult intensive care; poisoning; respiratory medicine	Administration, Inhalation; Adrenergic alpha-Agonists/therapeutic use; Aged; Critical Care/*methods; Fluid Therapy; Humans; Insecticides/*administration & dosage/poisoning; Male; Norepinephrine/therapeutic use; Pyrethrins/*administration & dosage/adverse effects; Respiration, Artificial; *Suicide	Pesticide self-poisoning is rare in developed countries. We report a suicide case after inhalation of a pyrethrins containing insecticide spray. The patient presented at the emergency department with respiratory failure. Despite mechanical ventilation, he developed severe pulmonary inflammation with a systemic inflammatory response syndrome and died 5?days later. Studies reporting on acute pyreth…
Journal Article	Kim, S Y; Choi, S H; Kim, J D; Sol, I S; Kim, M J; Kim, Y H; Jung, Y C; Sohn, M H; Kim, K W	2019	Korean Youth with Comorbid Allergic Disease and Obesity Show Heightened Psychological Distress	0	0	http://www.ncbi.nlm.nih.gov/entrez/query.fcgi?cmd=Retrieve&db=pubmed&dopt=Abstract&list_uids=30466789&query_hl=1							J Pediatr	206				99-104.e4						The Journal of pediatrics						10.1016/j.jpeds.2018.10.037	2019 Mar	2019-03-01	Journal Article; Research Support, Non-U.S. Gov't				1097-6833 (Electronic); 0022-3476 (Linking)	Copyright ? 2018 Elsevier Inc. All rights reserved.			30466789						allergic rhinitis; asthma; atopic dermatitis; mental health; obesity; stress; suicidal ideation	Adolescent; Asthma/complications/epidemiology/psychology; Comorbidity; Cross-Sectional Studies; Databases, Factual; Dermatitis, Atopic/complications/epidemiology/psychology; Female; Humans; Hypersensitivity/*complications/epidemiology/*psychology; Internet; Korea/epidemiology; Male; Obesity/*complications/epidemiology/*psychology; Stress, Psychological/*epidemiology; Suicidal Ideation; Surveys an…	OBJECTIVE: To explore psychological distress in Korean adolescents having allergic disease comorbid with obesity. STUDY DESIGN: A total of 703 869 adolescents who completed the Korean Youth Risk Behavior Web-based Survey between 2007 and 2016 were analyzed. Participants were divided into 4 groups-healthy control, allergic disease only, obesity only, and comorbidity of allergic disease and obesity…
Journal Article	Vargas, P A; Robles, E	2019	Asthma and allergy as risk factors for suicidal behavior among young adults	0	0	http://www.ncbi.nlm.nih.gov/entrez/query.fcgi?cmd=Retrieve&db=pubmed&dopt=Abstract&list_uids=29652637&query_hl=1							J Am Coll Health	67	2			97-112						Journal of American college health : J of ACH						10.1080/07448481.2018.1462822	2019 Feb-Mar	2019-02-01	Journal Article				1940-3208 (Electronic); 0744-8481 (Linking)				29652637						Allergy; asthma; data modeling; depression; mechanism; path analytic technique; regression; suicide	Adult; Asthma/*complications/*psychology; Cross-Sectional Studies; Female; Humans; Hypersensitivity/*complications/*psychology; Male; Risk Factors; Students/*psychology/statistics & numerical data; *Suicidal Ideation; Suicide/*psychology/statistics & numerical data; Surveys and Questionnaires; Universities/statistics & numerical data; Young Adult	An association between allergic disease, depression and suicidality has been reported. OBJECTIVE: To explore the relationships between suicidality and asthma, allergy, internet addiction, stress, sleep quality, pain/discomfort, and depression, among emerging adults. PARTICIPANTS: 929 college students completed an online survey between October 2015 and April 2017. METHODS: A cross-sectional study …
Journal Article	Han, C H; Chung, J H	2018	Asthma and other allergic diseases in relation to suicidal behavior among South Korean adolescents	0	0	https://www.embase.com/search/results?subaction=viewrecord&id=L2001233579&from=export http://dx.doi.org/10.1016/j.jpsychores.2018.10.015							Journal of Psychosomatic Research	115				94-100												10.1016/j.jpsychores.2018.10.015	2018	2018-01-01				J. Psychosom. Res.	1879-1360										adolescent; allergic disease; allergic rhinitis; article; asthma; atopic dermatitis; child; depression; female; human; male; prevalence; self report; South Korean; physiological stress; substance use; suicidal behavior; suicidal ideation; suicide attempt		Objectives: Adolescent asthma can be the cause of social and psychological problems. We investigated the association between asthma with other allergic diseases and suicidal risk behavior among South Korean adolescents using nationally representative data. Methods: Web-based self-report data from the Korean Youth Risk Behavior Web-Based Survey were used in this study (N = 237,022). Complex sample…
Journal Article	McElvenny, D M; Mueller, W; Ritchie, P; Cherrie, J W; Hidajat, M; Darnton, A J; Agius, R M; De Vocht, F	2018	British rubber and cable industry cohort: 49-year mortality follow-up	0	0	https://www.embase.com/search/results?subaction=viewrecord&id=L624152643&from=export http://dx.doi.org/10.1136/oemed-2017-104834							Occupational and Environmental Medicine	75	12			848-855												10.1136/oemed-2017-104834	2018	2018-01-01				Occup. Environ. Med.	1470-7926										1 naphthylamine; 2 naphthylamine; adult; aged; all cause mortality; article; asthma; bladder cancer; brain cancer; British citizen; bronchitis; bronchus cancer; cancer mortality; cancer risk; cerebrovascular disease; cohort analysis; colon cancer; duodenum ulcer; electronics industry; emphysema; England; esophagus cancer; follow up; hematopoietic system malignancy; Hodgkin disease; human; ischemi…		Background The International Agency for Research on Cancer (IARC) has determined there is sufficient evidence that working in the rubber manufacturing industry increases the risk of cancers of the stomach, lung, bladder and leukaemia and lymphoma. Objectives To examine mortality patterns of a prospective cohort of men from the rubber and cable manufacturing industries in Great Britain. Methods SM…
Journal Article	Drucker, A M; Thiruchelvam, D; Redelmeier, D A	2018	Eczema and subsequent suicide: A matched case-control study	0	0	https://www.embase.com/search/results?subaction=viewrecord&id=L625244821&from=export http://dx.doi.org/10.1136/bmjopen-2018-023776							BMJ Open	8	11															10.1136/bmjopen-2018-023776	2018	2018-01-01				BMJ Open	2044-6055										adolescent; adult; article; asthma; Canada; case control study; cause of death; controlled study; disease association; eczema; female; human; intoxication; jumping; major clinical study; male; malignant neoplasm; mental health; risk factor; social status; suicide		Objective To assess the association of eczema with a patient's subsequent risk of death from suicide. We hypothesised that persistent eczema would be associated with an increased risk for death from suicide. Design Double matched case-control study. Setting General population of Ontario, Canada. Participants Patients 15-55 years old. We identified cases of suicide from coroners' reports between 1…
Journal Article	Sriaroon, P; Casale, T B	2018	The challenge of choosing the correct biologic for the correct asthma patient	0	0	https://www.embase.com/search/results?subaction=viewrecord&id=L2001148831&from=export http://dx.doi.org/10.1016/j.anai.2018.08.012							Annals of Allergy, Asthma and Immunology	121	4			385-386												10.1016/j.anai.2018.08.012	2018	2018-01-01				Ann. Allergy Asthma Immunol.	1534-4436										antiasthmatic agent; benralizumab; biological product; brodalumab; chemoattractant receptor homologous molecule expressed on Th2 cell antagonist; dupilumab; mepolizumab; omalizumab; reslizumab; unclassified drug; allergic rhinitis; asthma; atopic dermatitis; Churg Strauss syndrome; clinical decision making; comorbidity; disease control; disease exacerbation; disease severity; drug approval; drug …
Journal Article	Kim, G M; Klimes-Dougan, B; Barnes, A J; Lee, S; Cullen, K R	2018	4.46 Health-Related Risk and Protective Factors Related to Subclinical and Severe Nonsuicidal Self-Injury	0	0	https://www.embase.com/search/results?subaction=viewrecord&id=L2001170741&from=export http://dx.doi.org/10.1016/j.jaac.2018.09.272							Journal of the American Academy of Child and Adolescent Psychiatry	57	10			S219												10.1016/j.jaac.2018.09.272	2018	2018-01-01				J. Am. Acad. Child Adolesc. Psychiatry	1527-5418										asthma; automutilation; community sample; conference abstract; controlled study; eating habit; exercise; fast food; fruit; health; human; juvenile; lifestyle; major clinical study; Minnesota; obesity; physical activity; physical disability; prevalence; risk assessment; risk factor; sleep deprivation; sleep time; student; treatment planning		Objectives: A history of nonsuicidal self-injury (NSSI) increases risk for future suicide attempts and completed suicides. Although chronic illness has previously been associated with NSSI, lifestyle factors related to physical health have not previously been studied. This study examined health-related risk and protective factors for subclinical and repetitive NSSI in a large community sample gro…
Journal Article	Brahmbhatt, K	2018	Clinical Pathways: Mental Health Conditions in Pediatric Hospital Settings	0	0	https://www.embase.com/search/results?subaction=viewrecord&id=L2001170751&from=export http://dx.doi.org/10.1016/j.jaac.2018.07.507							Journal of the American Academy of Child and Adolescent Psychiatry	57	10			S103-S104												10.1016/j.jaac.2018.07.507	2018	2018-01-01				J. Am. Acad. Child Adolesc. Psychiatry	1527-5418										antibiotic agent; adolescent; child; conference abstract; delirium; diagnosis; drug therapy; hospital patient; human; mental health; pediatric hospital; psychiatrist; psychiatry; structure activity relation; suicide		Objectives: Clinical pathways (CPs) have been used widely in pediatric hospital settings to address a range of issues, including asthma, diabetes, and antibiotic use. They are known to improve consistency in the care provided and to align care with available evidence, thereby improving patient outcomes. CPs have not been used widely to address mental health conditions in pediatric health settings…
Journal Article	Kurz, D; Rossi, K C; Yeshokumar, A K; Jett¨¦, N; Dhamoon, M S	2018	Multiple sclerosis patients are more frequently readmitted for depression compared to people with other chronic illnesses	0	0	https://www.embase.com/search/results?subaction=viewrecord&id=L624733176&from=export							Annals of Neurology	84				S209-S210													2018	2018-01-01				Ann. Neurol.	1531-8249										adult; age distribution; asthma; chronic disease; cognitive defect; conference abstract; controlled study; depression; drug dependence; female; hospital readmission; hospitalization; human; ICD-9-CM; major clinical study; male; medication compliance; multiple sclerosis; physician; quality of life; rheumatoid arthritis; risk assessment; suicide attempt		Objective: To investigate whether multiple sclerosis (MS), compared with asthma and rheumatoid arthritis (RA), is associated with a higher risk of readmission for depression or suicide attempt up to one year after an index admission. Background: Depression is common in MS patients. Depressed MS patients are more likely to report lower quality of life and cognitive dysfunction, and have decreased …
Journal Article	Muhammad, L N; Korte, J E; Bowman, C M; De Santis, M L; Nietert, P J	2018	The Effects of Asthma and Bullying on Suicidal Behaviors Among US Adolescents	0	0	https://www.embase.com/search/results?subaction=viewrecord&id=L629477607&from=export http://dx.doi.org/10.1111/josh.12680							The Journal of school health	88	10			762-767												10.1111/josh.12680	2018	2018-01-01				J Sch Health	1746-1561										adolescent; adolescent behavior; asthma; bullying; crime victim; female; high risk behavior; human; male; psychology; student; suicidal ideation; United States		BACKGROUND: Positive associations between suicidal behaviors and asthma have been established in previous adolescent studies. Few studies consider social risk factors, such as bullying. This study involved an analysis of suicidal behaviors and asthma, but also includes an assessment of whether these relationships were modified by the co-occurrence of bullying. METHODS: Data included 13,154 partic…
Journal Article	Kurz, D; Rossi, K; Yeshokumar, A; Jette, N; Dhamoon, M	2018	Multiple sclerosis patients are more frequently readmitted for depression or suicide attempt compared to people with asthma or rheumatoid arthritis	0	0	https://www.embase.com/search/results?subaction=viewrecord&id=L629479206&from=export http://dx.doi.org/10.1177/1352458518798591							Multiple Sclerosis Journal	24	2			581-582												10.1177/1352458518798591	2018	2018-01-01				Mult. Scler. J.	1477-0970										adult; asthma; chronic disease; cognitive defect; conference abstract; controlled study; depression; drug dependence; female; hospital readmission; hospitalization; human; ICD-9-CM; major clinical study; male; multiple sclerosis; physician; rheumatoid arthritis; risk assessment; suicide attempt		Introduction: Depressed multiple sclerosis (MS) patients have decreased medication adherence and are more likely to report lower quality of life and cognitive dysfunction. Objectives: Use a National Readmissions Database (NRD) to examine readmissions for depression or suicide attempt in MS compared with other chronic illnesses. Aims: Investigate whether MS, compared with asthma and rheumatoid art…
Journal Article	Safa, M; Ardekani, B M; Boroujerdi, F G; Hajizade, F	2018	A Status Review of the Mood, Suicide Attempts and Substance Use in 850 Chronic Pulmonary Patients in One Year	0	0	https://www.embase.com/search/results?subaction=viewrecord&id=L639936336&from=export http://dx.doi.org/10.5812/ijpbs.85380							Iranian Journal of Psychiatry and Behavioral Sciences	12				166												10.5812/ijpbs.85380	2018	2018-01-01				Embase Conference Abstracts	1735-8639										amphetamine; diamorphine; opiate; water; addiction; adult; asthma; chronic lung disease; chronic obstructive lung disease; conference abstract; data analysis software; depression; drug combination; female; human; lung transplantation; major clinical study; male; mood disorder; observational study; physiotherapy; substance use; suicide attempt; surgery; tuberculosis		Introduction: Chronic pulmonary diseases include a wide range of diseases and cover various factors within the sanitation field. Patients with chronic pulmonary diseases require psychiatric and counseling services 10 times more than people with no chronic diseases. Many chronic patients use substances to relieve their pain, but it deteriorates their physical conditions. Thus, the current research…
Journal Article	Liu, X; Madsen, K; Sejbaek, C; Kolstad, H; Olsen, J; Hougaard, K; Hansen, K; Andersson, N; Rugulies, R; Schlunssen, V	2018	Prenatal exposure to negative life events and job stress and asthma risk	0	0	https://www.embase.com/search/results?subaction=viewrecord&id=L626626059&from=export http://dx.doi.org/10.1183/13993003.congress-2018.OA335							European Respiratory Journal	52																10.1183/13993003.congress-2018.OA335	2018	2018-01-01				Eur. Respir. J.	1399-3003										alcohol; alcohol abuse; asthma; case report; child; clinical article; cohort analysis; conference abstract; death; female; gender; human; job stress; life event; male; maternal exposure; mother; phenotype; pregnancy; prenatal exposure; prevalence; progeny; risk assessment; suicide attempt		Objective: Asthma is a syndrome encompassing several phenotypes. Few data exist on the relation of maternal stress in job and private life to the risk of offspring asthma. We aim to examine the association between job stress, negative life events and offspring early-onset transient, early-onset persistent and late-onset asthma. Methods: A population-based cohort study, which comprised 547,533 liv…
Journal Article	Solanki, U; Shah, V; Rathod, H; Surve, S	2018	A Study – trends of unnatural deaths in full moon (Purnima) and no moon (Amavasya) conditions as compared to other days	0	0	https://www.embase.com/search/results?subaction=viewrecord&id=L623616518&from=export http://dx.doi.org/10.5958/0973-9130.2018.00142.1							Indian Journal of Forensic Medicine and Toxicology	12	3			114-116												10.5958/0973-9130.2018.00142.1	2018	2018-01-01				Indian J. Forensic Med. Toxicol.	0973-9130										accidental death; article; death; ebb tide; human; moon; retrospective study		Ancient belief in India says that the moon is the controller of the water, and circulating through the universe, sustaining all living creatures. It is believed that the moon, like the other planets, exerts a considerable degree of influence on human beings. It has been observed that people suffering from mental ailments invariably have their passions and emotional feelings affected during full m…
Journal Article	Kann, L; McManus, T; Harris, W A; Shanklin, S L; Flint, K H; Queen, B; Lowry, R; Chyen, D; Whittle, L; Thornton, J; Lim, C; Bradford, D; Yamakawa, Y; Leon, M; Brener, N; Ethier, K A	2018	Youth Risk Behavior Surveillance - United States, 2017	0	0	https://www.embase.com/search/results?subaction=viewrecord&id=L623233181&from=export http://dx.doi.org/10.15585/mmwr.ss6708a1							Morbidity and mortality weekly report. Surveillance summaries (Washington, D.C. : 2002)	67	8			1-114												10.15585/mmwr.ss6708a1	2018	2018-01-01				MMWR Surveill Summ	1545-8636										adolescent; adolescent behavior; behavioral risk factor surveillance system; child; epidemiology; female; health survey; high risk behavior; human; male; psychology; United States; young adult		PROBLEM: Health-risk behaviors contribute to the leading causes of morbidity and mortality among youth and adults in the United States. In addition, significant health disparities exist among demographic subgroups of youth defined by sex, race/ethnicity, and grade in school and between sexual minority and nonsexual minority youth. Population-based data on the most important health-related behavio…
Journal Article	Shah, M M A; Sajib, M W H; Arafat, S M Y	2018	Demography and risk factor of suicidal behavior in Bangladesh: A cross-sectional observation from patients attending a suicide prevention clinic of Bangladesh	0	0	https://www.embase.com/search/results?subaction=viewrecord&id=L2000716783&from=export http://dx.doi.org/10.1016/j.ajp.2018.04.035							Asian Journal of Psychiatry	35				4-5												10.1016/j.ajp.2018.04.035	2018	2018-01-01				Asian J. Psychiatry	1876-2026										adult; aged; anxiety disorder; asthma; Bangladesh; bipolar depression; comorbidity; controlled study; cross-sectional study; demography; depression; diabetes mellitus; drug dependence; female; hopelessness; human; hypertension; hypothyroidism; letter; major clinical study; male; medical history; morbidity; obsessive compulsive disorder; priority journal; risk assessment; risk factor; suicidal beh…
Journal Article	Richards, S H; Dickens, C; Anderson, R; Richards, D A; Taylor, R S; Ukoumunne, O C; Turner, K M; Gandhi, M; Kuyken, W; Gibson, A; Davey, A; Warren, F; Winder, R; Campbell, J	2018	Assessing the effectiveness of Enhanced Psychological Care for patients with depressive symptoms attending cardiac rehabilitation compared with treatment as usual (CADENCE): A pilot cluster randomised controlled trial	0	0	https://www.embase.com/search/results?subaction=viewrecord&id=L621494848&from=export http://dx.doi.org/10.1186/s13063-018-2576-9							Trials	19	1															10.1186/s13063-018-2576-9	2018	2018-01-01				Trials	1745-6215										ISRCTN34701576; adult; aged; article; asthma; automutilation; Beck Depression Inventory; clinical article; clinical effectiveness; clinical outcome; comparative effectiveness; controlled study; depression; Enhanced Psychological Care; female; follow up; health care cost; heart rehabilitation; high risk patient; human; infection; male; orthostatic hypotension; pilot study; psychotherapy; quality o…		Background: Around 17% of people attending UK cardiac rehabilitation programmes have depression. Optimising psychological wellbeing is a rehabilitation goal, but provision of psychological care is limited. We developed and piloted an Enhanced Psychological Care (EPC) intervention embedded within cardiac rehabilitation, aiming to test key areas of uncertainty to inform the design of a definitive r…
Journal Article	Korta, D Z; Christiano, A M; Bergfeld, W; Duvic, M; Ellison, A; Fu, J; Harris, J E; Hordinsky, M K; King, B; Kranz, D; Mackay-Wiggan, J; McMichael, A; Norris, D A; Price, V; Shapiro, J; Atanaskova Mesinkovska, N	2018	Alopecia areata is a medical disease	0	0	https://www.embase.com/search/results?subaction=viewrecord&id=L2000535290&from=export http://dx.doi.org/10.1016/j.jaad.2017.09.011							Journal of the American Academy of Dermatology	78	4			832-834												10.1016/j.jaad.2017.09.011	2018	2018-01-01				J. Am. Acad. Dermatol.	1097-6787										HLA antigen; Janus kinase; Janus kinase inhibitor; vitamin D; allergic rhinitis; alopecia areata; anxiety disorder; asthma; atopic dermatitis; autoimmune disease; clinical feature; comorbidity; cytotoxic T lymphocyte; disease association; disease burden; distress syndrome; editorial; ethnic difference; family history; first-degree relative; global disease burden; hair follicle; hair loss; health …
Journal Article	Nichols, D E; Grob, C S	2018	Is LSD toxic?	0	0	https://www.embase.com/search/results?subaction=viewrecord&id=L620535875&from=export http://dx.doi.org/10.1016/j.forsciint.2018.01.006							Forensic Science International	284				141-145												10.1016/j.forsciint.2018.01.006	2018	2018-01-01				Forensic Sci. Int.	1872-6283										4 methoxyamphetamine; cocaine; epinephrine; lysergide; accidental death; adverse outcome; agitation; alcohol blood level; asthma; auditory hallucination; autopsy; blood clotting disorder; cardioversion; cause of death; claustrophobia; cohort analysis; comatose patient; defibrillation; dehydration; delirium; emergency ward; heart output; heart stroke volume; heart ventricle fibrillation; hospital …		LSD (lysergic acid diethylamide) was discovered almost 75 years ago, and has been the object of episodic controversy since then. While initially explored as an adjunctive psychiatric treatment, its recreational use by the general public has persisted and on occasion has been associated with adverse outcomes, particularly when the drug is taken under suboptimal conditions. LSD's potential to cause…
Journal Article	Dold, M; Bartova, L; Souery, D; Mendlewicz, J; Porcelli, S; Serretti, A; Zohar, J; Montgomery, S; Kasper, S	2018	Low comorbid obsessive-compulsive disorder in patients with major depressive disorder – Findings from a European multicenter study	0	0	https://www.embase.com/search/results?subaction=viewrecord&id=L619074919&from=export http://dx.doi.org/10.1016/j.jad.2017.10.033							Journal of Affective Disorders	227				254-259												10.1016/j.jad.2017.10.033	2018	2018-01-01				J. Affective Disord.	1573-2517										agomelatine; benzodiazepine derivative; fluoxetine; monoamine oxidase inhibitor; mood stabilizer; neuroleptic agent; noradrenalin uptake inhibitor; pregabalin; serotonin noradrenalin reuptake inhibitor; serotonin uptake inhibitor; tianeptine; tricyclic antidepressant agent; vortioxetine; adult; agoraphobia; anorexia nervosa; arthritis; article; asthma; bulimia; clinical feature; comorbidity; cont…		Background This cross-sectional European multicenter study examined the association between major depressive disorder (MDD) and comorbid obsessive-compulsive disorder (OCD). Methods Socio-demographic, clinical, and treatment features of 1346 adult MDD patients were compared between MDD subjects with and without concurrent OCD using descriptive statistics, analyses of covariance (ANCOVA), and bina…
Journal Article	Lenz, B; Kornhuber, J	2018	Cross-national gender variations of digit ratio (2D:4D) correlate with life expectancy, suicide rate, and other causes of death	0	0	https://www.embase.com/search/results?subaction=viewrecord&id=L619365981&from=export http://dx.doi.org/10.1007/s00702-017-1815-7							Journal of Neural Transmission	125	2			239-246												10.1007/s00702-017-1815-7	2018	2018-01-01				J. Neural Transm.	1435-1463										sex hormone; adult; Alzheimer disease; article; asthma; birth; cause of death; communicable disease; correlation analysis; dementia; ethnicity; false discovery rate; female; human; life expectancy; major clinical study; male; middle aged; neurologic disease; nutritional status; perinatal period; prenatal period; priority journal; respiratory tract infection; second-to-fourth digit ratio; sex diff…		The second-to-fourth finger length ratio (2D:4D) is an indication of prenatal sex hormone exposure, and has sex-specifically been associated with several lethal illnesses including ischemic heart disease, diverse cancers, and suicide. Our primary aim was to verify that 2D:4D sex-specifically relates to life expectancy and suicide numbers on a national level (23 countries). We also used a hypothes…
Journal Article	Itokawa, M; Miyashita, M; Arai, M; Dan, T; Takahashi, K; Tokunaga, T; Ishimoto, K; Toriumi, K; Ichikawa, T; Horiuchi, Y; Kobori, A; Usami, S; Yoshikawa, T; Amano, N; Washizuka, S; Okazaki, Y; Miyata, T	2018	Pyridoxamine: A novel treatment for schizophrenia with enhanced carbonyl stress	0	0	https://www.embase.com/search/results?subaction=viewrecord&id=L619532943&from=export http://dx.doi.org/10.1111/pcn.12613							Psychiatry and Clinical Neurosciences	72	1			35-44												10.1111/pcn.12613	2018	2018-01-01				Psychiatry Clin. Neurosci.	1440-1819										UMIN000006398; carbonyl derivative; creatine kinase; glyoxalase; lactate dehydrogenase; neuroleptic agent; pentosidine; pyridoxamine; thiamine; adult; aged; article; asthma; bacteriuria; behavior; bradycardia; Brief Psychiatric Rating Scale; clinical article; common cold; consciousness disorder; dermatitis; drug megadose; eosinophilia; female; frameshift mutation; gene; human; hyperammonemia; hyp…		Aim: The aim of this clinical trial was to obtain proof of concept for high-dose pyridoxamine as a novel treatment for schizophrenia with enhanced carbonyl stress. Methods: Ten Japanese schizophrenia patients with high plasma pentosidine, which is a representative biomarker of enhanced carbonyl stress, were recruited in a 24-week, open trial in which high-dose pyridoxamine (ranging from 1200 to 2…
Journal Article	Bell, T M; Gilyan, D; Moore, B A; Martin, J; Ogbemudia, B; McLaughlin, B E; Moore, R; Simons, C J; Zarzaur, B L	2018	Long-term evaluation of a hospital-based violence intervention program using a regional health information exchange	0	0	https://www.embase.com/search/results?subaction=viewrecord&id=L620167223&from=export http://dx.doi.org/10.1097/TA.0000000000001671							Journal of Trauma and Acute Care Surgery	84	1			175-182												10.1097/TA.0000000000001671	2018	2018-01-01				J. Trauma Acute Care Surg.	2163-0763										accidental injury; adult; article; asthma; chronic pain; controlled study; diabetes mellitus; emergency health service; emergency ward; female; follow up; hospital based violence; hospital discharge; human; hypertension; major clinical study; male; medical information system; outcome assessment; postoperative care; prescription; priority journal; program evaluation; recidivism; substance abuse; s…		BACKGROUND Hospital-based violence intervention programs (HVIP) aim to reduce violent-injury recidivism by providing intensive case management services to high-risk patients who were violently injured. Although HVIP have been found effective at reducing recidivism, few studies have sought to identity how long their effects last. Additionally, prior studies have been limited by the fact that HVIP …
Journal Article	Raj Kumar, M G; Srinivasa Reddy, P; Kiran, J	2018	Aluminum phosphide poisoning: A rare presentation	0	0	https://www.embase.com/search/results?subaction=viewrecord&id=L620356977&from=export http://dx.doi.org/10.5958/0973-9130.2018.00033.6							Indian Journal of Forensic Medicine and Toxicology	12	1			165-169												10.5958/0973-9130.2018.00033.6	2018	2018-01-01				Indian J. Forensic Med. Toxicol.	0973-9130										albumin; aluminum phosphide; bilirubin; cholinesterase; creatinine; globulin; magnesium; protein; adult; article; asthma; blood pressure; breathing rate; cardiotoxicity; case report; clinical article; drug intoxication; electrocardiogram; epigastric pain; female; heart ventricle fibrillation; hemodynamics; human; hypotension; hypoxia; leukocytosis; nausea; oxidative phosphorylation; respiratory a…		Aluminum phosphide (ALP) is extremely lethal and invariably suicidal in nature.1 It is a major cause of suicidal poisoning in many countries.2,3 Toxicity by ALP is caused by the liberation of phosphine gas, which causes cell hypoxia due to inhibition of oxidative phosphorylation leading to circulatory failure.3 Treatment of ALP toxicity is mainly supportive as there is no specific antidote. Morta…
Journal Article	Kozono, H; Yoshitani, H; Nakano, R	2018	Post-marketing surveillance study of the safety and efficacy of nalfurafine hydrochloride (Remitch? capsules 2.5 μg) in 3,762 hemodialysis patients with intractable pruritus	0	0	https://www.embase.com/search/results?subaction=viewrecord&id=L620520608&from=export http://dx.doi.org/10.2147/IJNRD.S145720							International Journal of Nephrology and Renovascular Disease	11				9-24												10.2147/IJNRD.S145720	2018	2018-01-01				Int. J. Nephrol. Renovascular Dis.	1178-7058										alkaline phosphatase; anticonvulsive agent; anxiolytic agent; gamma glutamyltransferase; hemoglobin; hypnotic agent; lactate dehydrogenase; nalfurafine; neuroleptic agent; parathyroid hormone; phosphorus; prolactin; thyrotropin; triacylglycerol; zinc sulfate; abdominal discomfort; abdominal distension; abdominal pain; abnormal sensation; acute cholecystitis; acute heart failure; acute heart infar…		Background: Intractable pruritus in hemodialysis patients can significantly decrease their quality of life and is also associated with poor vital prognosis. Although combined multiple causes of intractable pruritus in these patients have been identified, no existing treatments are proven to be sufficiently effective. We conducted a post-marketing surveillance to follow-up and assess the safety an…
Journal Article	Forno, E; Han, Y; Canino, G J; Celedon, J C	2018	Lifetime history of suicide attempts and current asthma among puerto rican adults	0	0	https://www.embase.com/search/results?subaction=viewrecord&id=L622968264&from=export							American Journal of Respiratory and Critical Care Medicine	197	MeetingAbstracts																2018	2018-01-01				Am. J. Respir. Crit. Care Med.	1535-4970										adult; asthma; chronic obstructive lung disease; conference abstract; controlled study; diagnosis; emphysema; exposure to violence; female; gender; generalized anxiety disorder; health behavior; human; human tissue; interview; major clinical study; major depression; male; natural disaster; obesity; physician; prevalence; public health problem; Puerto Rican; Puerto Rico; risk factor; smoking; soci…		Rationale: Asthma is a major public health problem among Puerto Rican adults in the continental U.S., but little is known about asthma among adults in Puerto Rico. We examined the prevalence and potential psychosocial risk factors for current asthma in a sample of adults in Puerto Rico. Methods: We performed a cross-sectional population-based study of 3,049 adults (aged 18 to 64 years) living in …
Journal Article	Berling, I; Whyte, I M; Semmens, A	2018	Thirty years of inpatient toxicology deaths	0	0	https://www.embase.com/search/results?subaction=viewrecord&id=L623037274&from=export http://dx.doi.org/10.1080/15563650.2018.1457818							Clinical Toxicology	56	6			516-517												10.1080/15563650.2018.1457818	2018	2018-01-01				Clin. Toxicol.	1556-9519										narcotic agent; poison; adult; asthma; autopsy; cancer mortality; cancer patient; chronic obstructive lung disease; conference abstract; controlled study; coronary occlusion; coroner; female; hospital mortality; hospital patient; human; ingestion; lung embolism; major clinical study; male; medical record; middle aged; patient referral; self poisoning; sepsis; suicide; toxicology		Objective: Death from intentional self-poisoning once in hospital is rare in the Western world. We aimed to identify the number of inpatient deaths within our unit over a 30-year period and to provide a clearer description of whether the death was related to the poisoning or due to a non-related event. Methods: All admissions to a tertiary referral toxicology unit between 1987 and 2016 were revie…
Journal Article	Kripke, D F	2018	Hypnotic drug risks of mortality, infection, depression, and cancer: But lack of benefit	0	0	https://www.embase.com/search/results?subaction=viewrecord&id=L624875288&from=export http://dx.doi.org/10.12688/f1000research.8729.3							F1000Research	5																10.12688/f1000research.8729.3	2018	2018-01-01				F1000 Res.	1759-796X										barbituric acid derivative; benzodiazepine; diazepam; eszopiclone; flurazepam; hypnotic agent; opiate; placebo; quazepam; temazepam; triazolam; zaleplon; zolpidem; zopiclone; accident; acute respiratory failure; aging; asthma; cancer incidence; cancer risk; cardiopulmonary arrest; cause of death; chronic obstructive lung disease; depression; drug approval; drug efficacy; drug indication; drug int…		This is a review of hypnotic drug risks and benefits. Almost every month, new information appears about the risks of hypnotics (sleeping pills). The most important risks of hypnotics include excess mortality (especially overdose deaths, quiet deaths at night, and suicides), infections, cancer, depression, automobile crashes, falls, other accidents, and hypnotic-withdrawal insomnia. Short-term use…
Journal Article	Richards, S H; Dickens, C; Anderson, R; Richards, D A; Taylor, R S; Ukoumunne, O C; Turner, K M; Gandhi, M; Kuyken, W; Gibson, A; Et, Al.	2018	Assessing the effectiveness of Enhanced Psychological Care for patients with depressive symptoms attending cardiac rehabilitation compared with treatment as usual (CADENCE): a pilot cluster randomised controlled trial	0	0	https://cochrane.66557.net/central/doi/10.1002/central/CN-01568824/full								19	1			211												10.1186/s13063-018-2576-9	2018	2018-01-01															*Enhanced Psychological Care; *clinical effectiveness; *depression /disease management /therapy; *psychotherapy; Acute Coronary Syndrome [diagnosis, physiopathology, psychology, *rehabilitation]; Adult; Affect; Aged; Article; Asthma /complication; Automutilation; Beck Depression Inventory; Cardiac Rehabilitation [*methods]; Clinical article; Clinical outcome; Comparative effectiveness; Controlled…		BACKGROUND: Around 17% of people attending UK cardiac rehabilitation programmes have depression. Optimising psychological wellbeing is a rehabilitation goal, but provision of psychological care is limited. We developed and piloted an Enhanced Psychological Care (EPC) intervention embedded within cardiac rehabilitation, aiming to test key areas of uncertainty to inform the design of a definitive r…
Journal Article	Han, C H; Chung, J H	2018	Asthma and other allergic diseases in relation to suicidal behavior among South Korean adolescents	0	0	http://www.ncbi.nlm.nih.gov/entrez/query.fcgi?cmd=Retrieve&db=pubmed&dopt=Abstract&list_uids=30470324&query_hl=1							J Psychosom Res	115				94-100						Journal of psychosomatic research						10.1016/j.jpsychores.2018.10.015	2018 Dec	2018-12-01	Journal Article; Research Support, Non-U.S. Gov't				1879-1360 (Electronic); 0022-3999 (Linking)	Copyright ? 2018 Elsevier Inc. All rights reserved.			30470324						Adolescent; Allergy; Asthma; Suicide	Adolescent; Asthma/*psychology; Child; Female; Humans; Male; Prevalence; Republic of Korea; *Suicidal Ideation; Suicide, Attempted/*psychology	OBJECTIVES: Adolescent asthma can be the cause of social and psychological problems. We investigated the association between asthma with other allergic diseases and suicidal risk behavior among South Korean adolescents using nationally representative data. METHODS: Web-based self-report data from the Korean Youth Risk Behavior Web-Based Survey were used in this study (N?=?237,022). Complex sample…
Journal Article	Muhammad, L N; Korte, J E; Bowman, C M; De Santis, M L; Nietert, P J	2018	The Effects of Asthma and Bullying on Suicidal Behaviors Among US Adolescents	0	0	http://www.ncbi.nlm.nih.gov/entrez/query.fcgi?cmd=Retrieve&db=pubmed&dopt=Abstract&list_uids=30203476&query_hl=1							J Sch Health	88	10			762-767						The Journal of school health						10.1111/josh.12680	2018 Oct	2018-10-01	Journal Article; Research Support, N.I.H., Extramural				1746-1561 (Electronic); 0022-4391 (Print); 0022-4391 (Linking)	? 2018, American School Health Association.			30203476						adolescent; asthma; bullying; suicidal ideation; surveys and questionnaires	Adolescent; Adolescent Behavior/*psychology; Asthma/*psychology; Bullying/*psychology/statistics & numerical data; Crime Victims/*psychology/statistics & numerical data; Female; Humans; Male; Risk-Taking; Students/*psychology/statistics & numerical data; Suicidal Ideation; United States	BACKGROUND: Positive associations between suicidal behaviors and asthma have been established in previous adolescent studies. Few studies consider social risk factors, such as bullying. This study involved an analysis of suicidal behaviors and asthma, but also includes an assessment of whether these relationships were modified by the co-occurrence of bullying. METHODS: Data included 13,154 partic…
Journal Article	Bedolla-Barajas, M; Pulido-Guill¨¦n, N A; Vivar-Aburto, B; Morales-Romero, J; Ortiz-Peregrina, J R; Robles-Figueroa, M	2018	Is suicidal ideation associated with allergic asthma and allergic rhinitis?	0	0	http://www.ncbi.nlm.nih.gov/entrez/query.fcgi?cmd=Retrieve&db=pubmed&dopt=Abstract&list_uids=29538540&query_hl=1							J Bras Pneumol	44	1			31-35						Jornal brasileiro de pneumologia : publicacao oficial da Sociedade Brasileira de Pneumologia e Tisilogia						10.1590/S1806-37562017000000129	2018 Jan-Feb	2018-01-01	Journal Article				1806-3756 (Electronic); 1806-3713 (Print); 1806-3713 (Linking)				29538540							Adult; Asthma/*psychology; Cross-Sectional Studies; Depressive Disorder/*psychology; Female; Humans; Male; Middle Aged; Psychiatric Status Rating Scales; Rhinitis, Allergic/*psychology; Risk Factors; Severity of Illness Index; *Suicidal Ideation; Young Adult	OBJECTIVE: To investigate whether there is an association between suicidal ideation (SI) and allergic diseases in adults. METHODS: This was a comparative cross-sectional study involving individuals ranging from 20 to 50 years of age recruited from a university hospital in the city of Guadalajara, Mexico. We included patients with a confirmed diagnosis of allergic asthma, those with a confirmed di…
Journal Article	Lenz, B; Kornhuber, J	2018	Cross-national gender variations of digit ratio (2D:4D) correlate with life expectancy, suicide rate, and other causes of death	0	0	http://www.ncbi.nlm.nih.gov/entrez/query.fcgi?cmd=Retrieve&db=pubmed&dopt=Abstract&list_uids=29164314&query_hl=1							J Neural Transm (Vienna)	125	2			239-246						Journal of neural transmission (Vienna, Austria : 1996)						10.1007/s00702-017-1815-7	2018 Feb	2018-02-01	Journal Article; Research Support, Non-U.S. Gov't				1435-1463 (Electronic); 0300-9564 (Print); 0300-9564 (Linking)				29164314						Asthma; Causes of death; Digit ratio; Life expectancy; Respiratory infections; Suicide	*Anthropometry; *Cause of Death; Female; Fingers/*anatomy & histology; Humans; *Life Expectancy; Male; Sex Characteristics; Suicide/*statistics & numerical data	The second-to-fourth finger length ratio (2D:4D) is an indication of prenatal sex hormone exposure, and has sex-specifically been associated with several lethal illnesses including ischemic heart disease, diverse cancers, and suicide. Our primary aim was to verify that 2D:4D sex-specifically relates to life expectancy and suicide numbers on a national level (23 countries). We also used a hypothes…
Journal Article	Geith, S; Renner, B; Rabe, C; Stenzel, J; Eyer, F	2017	Ibuprofen plasma concentration profile in deliberate ibuprofen overdose with circulatory depression treated with therapeutic plasma exchange: A case report	0	0	https://www.embase.com/search/results?subaction=viewrecord&id=L619678695&from=export http://dx.doi.org/10.1186/s40360-017-0187-9							BMC Pharmacology and Toxicology	18	1															10.1186/s40360-017-0187-9	2017	2017-01-01				BMC Pharmacol. Toxicol.	2050-6511										activated carbon; albumin; beta adrenergic receptor stimulating agent; bicarbonate; creatinine; fresh frozen plasma; gluconate calcium; hypertensive factor; ibuprofen; noradrenalin; potassium; acute kidney failure; adult; allergic asthma; article; case report; chronic pain; clinical article; drug blood level; drug distribution; drug dose reduction; drug elimination; drug half life; drug overdose;…		Background: Inquiries relating to ibuprofen overdose have more than tripled in the last ten years in our poison control center. Although the vast majority of cases have a benign clinical course, there are few severe or even fatal cases present with refractory circulatory failure. Case presentation: We describe a case of a 48year-old male with suicidal mono-ingestion of approximately 72g ibuprofen…
Journal Article	Marsh, G M; Buchanich, J M; Zimmerman, S; Liu, Y; Balmert, L C; Esmen, N A; Kennedy, K J	2017	Mortality among Hardmetal Production Workers: US Cohort and Nested Case-Control Studies	0	0	https://www.embase.com/search/results?subaction=viewrecord&id=L619542702&from=export http://dx.doi.org/10.1097/JOM.0000000000001075							Journal of Occupational and Environmental Medicine	59	12			e306-e326												10.1097/JOM.0000000000001075	2017	2017-01-01				J. Occup. Environ. Med.	1536-5948										accidental injury; acquired immune deficiency syndrome; adult; aged; article; asthma; benign neoplasm; bronchitis; cancer mortality; case control study; cause of death; cause specific survival; cerebrovascular disease; cohort analysis; comparative study; controlled study; diabetes mellitus; duodenum ulcer; emphysema; employment; endocardial disease; feasibility study; female; follow up; hardmetal…		Objectives: To evaluate total and cause-specific mortality among hardmetal production workers with emphasis on lung cancer. Methods: Subjects were 7304 workers ever employed in one of eight US plants from 1952 to 2008. Vital status through 2012 was determined for 97% of subjects and cause of death for 98.3% of 1087 deaths. We computed standardized mortality ratios (SMRs) and evaluated exposure-re…
Journal Article	Selbst, S M	2017	Pediatric Emergency Medicine: Legal Briefs	0	0	https://www.embase.com/search/results?subaction=viewrecord&id=L618766376&from=export http://dx.doi.org/10.1097/PEC.0000000000001273							Pediatric Emergency Care	33	10			706-709												10.1097/PEC.0000000000001273	2017	2017-01-01				Pediatr. Emerg. Care	1535-1815										antiinflammatory agent; hydromorphone; ketorolac; lorazepam; morphine; ondansetron; abdominal infection; abscess drainage; adult; antibiotic therapy; appendectomy; appendicitis; asthma; backache; blood clot; brain edema; brain hernia; case report; clinical article; compensation; computer assisted tomography; deep vein thrombosis; dental procedure; dentist; electrocardiogram; emergency physician; …
Journal Article	Pinto, J V; Kunz, M; Kapczinski, F; Passos, I C; Kauer-Sant'Anna, M	2017	Clinical correlates of early-onset bipolar i disorder	0	0	https://www.embase.com/search/results?subaction=viewrecord&id=L619296785&from=export							European Neuropsychopharmacology	27				S823													2017	2017-01-01				Eur. Neuropsychopharmacol.	1873-7862										cocaine; adult; alcoholism; analysis of covariance; asthma; bipolar disorder; bipolar I disorder; clinical assessment; clinical outcome; cognitive defect; controlled study; cross-sectional study; demography; DSM-IV; education; electroconvulsive therapy; female; gender; Hamilton Depression Rating Scale; hospitalization; human; major clinical study; male; migraine; mood; onset age; posttraumatic st…		Background: Bipolar disorder presents higher risk of premature death and is commonly associated with comorbid psychiatric disorders, medical illness and substance use disorders. Bipolar disorder typically presents onset at early adult life and follow a chronic and episodic course that results in cognitive and functional impairment. However, there are many cases with an early age at onset, with fi…
Journal Article	Falcone, T	2017	Suicide in chronic medical illness in children	0	0	https://www.embase.com/search/results?subaction=viewrecord&id=L620081165&from=export http://dx.doi.org/10.1016/j.jaac.2017.07.797							Journal of the American Academy of Child and Adolescent Psychiatry	56	10			S27-S28												10.1016/j.jaac.2017.07.797	2017	2017-01-01				J. Am. Acad. Child Adolesc. Psychiatry	1527-5418										adolescent; asthma; child; child psychiatry; Denmark; emergency ward; epilepsy; female; follow up; human; insulin dependent diabetes mellitus; major clinical study; male; mental health care; mood disorder; patient referral; prevention; probability; risk factor; suicidal behavior; suicidal ideation; suicide attempt; systemic lupus erythematosus; traumatic brain injury		Objectives: Over the last 20 years, suicide rates have been increasing worldwide. Although the prognosis of suicide is complex, key psychosocial risk factors have been recognized to help identify individuals who may be at immediate risk. Certain chronic illnesses increase the risk of suicide in youth and adolescents. The objectives of this presentation are as follows: 1) to help child psychiatris…
Journal Article	Ahmedani, B K; Peterson, E L; Hu, Y; Rossom, R C; Lynch, F; Lu, C Y; Waitzfelder, B E; Owen-Smith, A A; Hubley, S; Prabhakar, D; Williams, L K; Zeld, N; Mutter, E; Beck, A; Tolsma, D; Simon, G E	2017	Major Physical Health Conditions and Risk of Suicide	0	0	https://www.embase.com/search/results?subaction=viewrecord&id=L616773563&from=export http://dx.doi.org/10.1016/j.amepre.2017.04.001							American Journal of Preventive Medicine	53	3			308-315												10.1016/j.amepre.2017.04.001	2017	2017-01-01				Am. J. Prev. Med.	1873-2607										acquired immune deficiency syndrome; adult; article; asthma; backache; brain injury; case control study; cerebrovascular accident; chronic obstructive lung disease; comparative study; controlled study; diabetes mellitus; educational status; female; general aspects of disease; heart disease; heart failure; human; Human immunodeficiency virus infection; hypertension; kidney disease; major clinical …		Introduction Most individuals make healthcare visits before suicide, but many do not have a diagnosed mental health condition. This study seeks to investigate suicide risk among patients with a range of physical health conditions in a U.S. general population sample and whether risk persists after adjustment for mental health and substance use diagnoses. Methods This study included 2,674 individua…
Journal Article	Bitter, I; Czobor, P; Borsi, A; Feh¨¦r, L; Nagy, B Z; Bacskai, M; Rakonczai, P; Hegyi, R; N¨¦meth, T; Varga, P; Gimesi-Orsz¨¢gh, J; Fadgyas-Freyler, P; Sermon, J; Tak¨¢cs, P	2017	Mortality and the relationship of somatic comorbidities to mortality in schizophrenia. A nationwide matched-cohort study	0	0	https://www.embase.com/search/results?subaction=viewrecord&id=L617475519&from=export http://dx.doi.org/10.1016/j.eurpsy.2017.05.022							European Psychiatry	45				97-103												10.1016/j.eurpsy.2017.05.022	2017	2017-01-01				Eur. Psychiatry	1778-3585										adult; aged; article; asthma; chronic obstructive lung disease; clinical assessment; cohort analysis; comorbidity; comparative study; controlled study; diabetes mellitus; disease association; epilepsy; female; high risk patient; human; Human immunodeficiency virus infection; Hungary; life expectancy; lung emphysema; major clinical study; male; middle aged; mortality rate; neurologic disease; outc…		Aim We conducted a matched-cohort study to assess mortality in schizophrenia and the relationship of mortality with comorbid somatic conditions and suicide attempts. Method A full-population register-based prospective matched-cohort study was performed including all eligible patients with schizophrenia in Hungary between 01/01/2005 and 31/12/2013. Control subjects were individually matched to pat…
Journal Article	Ferguson, G T; FitzGerald, J M; Bleecker, E R; Laviolette, M; Bernstein, D; LaForce, C; Mansfield, L; Barker, P; Wu, Y; Jison, M; Goldman, M; Chouinard, G; Rostami, M; Oosthuizen, J; Pek, B; Patel, D; Houle, P A; Laviolette, M; Khattak, S; Killorn, P; Keller, C; Schenkenberger, I; Zielen, S; Ballenberger, S; Hoffmann, M; Kirschner, J; Papp, M; Kecsk¨¦s, T; P¨®czi, M; Moln¨¢r, L; Radeczky, ¨¦; Sch…	2017	Benralizumab for patients with mild to moderate, persistent asthma (BISE): a randomised, double-blind, placebo-controlled, phase 3 trial	0	0	https://www.embase.com/search/results?subaction=viewrecord&id=L616365515&from=export http://dx.doi.org/10.1016/S2213-2600(17)30190-X							The Lancet Respiratory Medicine	5	7			568-576												10.1016/S2213-2600(17)30190-X	2017	2017-01-01				Lancet Respir. Med.	2213-2619										NCT02322775; benralizumab; budesonide; fluticasone; placebo; adult; aged; article; Canada; clinical assessment; controlled study; disease exacerbation; double blind procedure; drug activity; drug efficacy; drug safety; eosinophil count; female; forced expiratory volume; Germany; headache; human; Hungary; lung function; major clinical study; male; mass screening; middle aged; mild persistent asthm…		Background Benralizumab is a humanised, anti-interleukin 5 receptor α monoclonal antibody that directly and rapidly depletes eosinophils, reduces asthma exacerbations, and improves lung function for patients with severe eosinophilic asthma. The objective of this trial was to assess the safety and efficacy of benralizumab for patients with mild to moderate, persistent asthma. Methods In this rando…
Journal Article	Onur, ? S	2017	Mood Stabilizator Use during Pregnancy and Breastfeeding	0	0	https://www.embase.com/search/results?subaction=viewrecord&id=L638556082&from=export http://dx.doi.org/10.1080/24750573.2017.1314599							Psychiatry and Clinical Psychopharmacology	27				223-225												10.1080/24750573.2017.1314599	2017	2017-01-01				Psychiatry Clin. Psychopharmacology	2475-0581										anticonvulsive agent; carbamazepine; folic acid; lamotrigine; lithium; oxcarbazepine; psychotropic agent; valproic acid; vitamin K group; abortion; acute otitis media; adult; adverse drug reaction; agranulocytosis; anamnesis; anemia; asthma; atopic dermatitis; body weight; breast cancer; breast feeding; breast milk; cancer recurrence; cancer survival; case report; child; childhood leukemia; chole…		Despite the claim that pregnancy may improve bipolar disorder in the past years, recent studies have not supported this and have shown that postpartum period bipolar disorder development and recurrence risk significantly increases. Many studies have shown that women with bipolar disorder have more depressive/mixed episodes during their pregnancy than episodes of hypomania and mania. Determining t…
Journal Article	Karka, I; Kilicaslan, F; Asoglu, M	2017	Progression of Bronchospasm Due to Electroconvulsive Therapy	0	0	https://www.embase.com/search/results?subaction=viewrecord&id=L638556132&from=export http://dx.doi.org/10.1080/24750573.2017.1308709							Psychiatry and Clinical Psychopharmacology	27				167-168												10.1080/24750573.2017.1308709	2017	2017-01-01				Psychiatry Clin. Psychopharmacology	2475-0581										muscle relaxant agent; olanzapine; propofol; rocuronium; sugammadex; valproic acid; adolescent; adverse drug reaction; anaphylaxis; anesthesia; anesthesiologist; asthma; bipolar disorder; bronchospasm; case report; clinical article; clinical evaluation; conference abstract; depression; distractibility; drug combination; drug therapy; electroconvulsive therapy; hemodynamics; human; incidence; logo…		Electroconvulsive therapy (ECT) is a process of creating generalized convulsions by stimulating the brain with electric stimulation. ECT is used as a primary treatment in psychological depression, such as suicide risk, unresponsive to manic excitation, catatonic schizophrenia. Most side effects of ECT are nondestructive and transient and as well can be prevented by special measures. In this artic…
Journal Article	Lee, D C; Yi, S S; Fong, H F; Athens, J K; Ravenell, J E; Sevick, M A; Wall, S P; Elbel, B	2017	Identifying Local Hot Spots of Pediatric Chronic Diseases Using Emergency Department Surveillance	0	0	https://www.embase.com/search/results?subaction=viewrecord&id=L615204179&from=export http://dx.doi.org/10.1016/j.acap.2016.10.017							Academic Pediatrics	17	3			267-274												10.1016/j.acap.2016.10.017	2017	2017-01-01				Acad. Pediatr.	1876-2867										adolescent; article; asthma; cancer registry; child; childhood disease; chronic disease; depression; diabetes mellitus; disease surveillance; emergency care; emergency ward; female; geographic distribution; health survey; high risk behavior; human; infant; major clinical study; male; neighborhood; New York; newborn; obesity; prevalence; suicide attempt		Objective To use novel geographic methods and large-scale claims data to identify the local distribution of pediatric chronic diseases in New York City. Methods Using a 2009 all-payer emergency claims database, we identified the proportion of unique children aged 0 to 17 with diagnosis codes for specific medical and psychiatric conditions. As a proof of concept, we compared these prevalence estim…
Journal Article		2017	Towards better patient care: Drugs to avoid in 2017	0	0	https://www.embase.com/search/results?subaction=viewrecord&id=L615439834&from=export							Prescrire International	26	181			108													2017	2017-01-01				Prescrire Int.	1167-7422										agomelatine; alemtuzumab; aliskiren; ambroxol; bezafibrate; bromhexine; canagliflozin; catumaxomab; ciprofibrate; cyclosporine; dipeptidyl peptidase IV inhibitor; donepezil; flunarizine; mepolizumab; mequitazine; moxifloxacin; natalizumab; nintedanib; olaparib; panobinostat; pioglitazone; placebo; prucalopride; tacrolimus; orlistat; tibolone; tolcapone; trabectedin; unindexed drug; vandetanib; ac…		? To help healthcare professionals and patients choose high-quality treatments that minimise the risk of adverse effects, in early 2017 we updated the list of drugs that Prescrire advises health professionals and patients to avoid. ? Prescrire's assessments of the harm-benefit balance of new drugs and indications are based on a rigorous procedure that includes a systematic and reproducible litera…
Journal Article	Leung, E; Al Efraij, K; FitzGerald, J	2017	The safety of mepolizumab for the treatment of asthma	0	0	https://www.embase.com/search/results?subaction=viewrecord&id=L614318304&from=export http://dx.doi.org/10.1080/14740338.2017.1286327							Expert Opinion on Drug Safety	16	3			397-404												10.1080/14740338.2017.1286327	2017	2017-01-01				Expert Opin. Drug Saf.	1744-764X										biological marker; corticosteroid; interleukin 5; mepolizumab; prednisone; adrenal insufficiency; anaphylaxis; arthralgia; asthma; atrial fibrillation; basal cell carcinoma; benign neoplasm; bronchitis; corticosteroid therapy; disease exacerbation; disease severity; drug efficacy; drug fatality; drug hypersensitivity; drug safety; drug targeting; drug tolerability; eosinophil count; fatigue; feve…		Introduction: Asthma is an airway disease characterized by airway inflammation. It is associated with significant morbidity, mortality, and costs to the healthcare system and society. Interleukin-5 (IL-5) was identified for its role in eosinophil development, maturation, and survival in tissues, which has been related to disease severity and airway eosinophilia. Areas covered: In this review, we …
Journal Article	De Oliveira, C; Cheng, J; Kurdyak, P	2017	The long arm of childhood mental health on adult outcomes	0	0	https://www.embase.com/search/results?subaction=viewrecord&id=L636669333&from=export							Journal of Mental Health Policy and Economics	20	SUPPL 1			S6-S7													2017	2017-01-01				J. Mental Health Policy Econ.	1099-176X										acute lymphoblastic leukemia; adult; adulthood; asthma; attention deficit hyperactivity disorder; child; child rearing; conduct disorder; conference abstract; controlled study; econometric model; education; employment status; female; health care policy; health insurance; human; infant; intoxication; job market; maternal health service; maternal welfare; mental capacity; mental disease; mental hea…		Background: Previous work has shown that low birth weight can impact adult outcomes. Little research has examined how poor child health, in particular poor mental health, affects outcomes in adulthood and the mechanisms through which this occurs. Given universal health care in Canada, this study is able to abstract from differences regarding access to health insurance. Aims of the Study: The aims…
Journal Article	Chung, J H; Kim, S H; Lee, Y W	2017	Erratum to: Suicidal ideation and suicide attempts among asthma. [Ann Gen Psychiatry. 15, (2016), (35)] DOI: 10.1186/s12991-016-0122-2	0	0	https://www.embase.com/search/results?subaction=viewrecord&id=L614465059&from=export http://dx.doi.org/10.1186/s12991-017-0127-5							Annals of General Psychiatry	16	1															10.1186/s12991-017-0127-5	2017	2017-01-01				Ann. Gen. Psychiatry	1744-859X										erratum; error		The article [1] has been updated. The previously published version contained some errors/mistakes. The word 'stroke' has been changed to 'asthma' in the following sections: (1) in Data Analysis, the word in the 5th, 6th and 8th lines of the first paragraph on page 3 has been modified; (2) in Results, the term in the 3rd and 4th lines of the first paragraph has been corrcted; (3) in Discussion, th…
Journal Article	Jakobsen, J C; Katakam, K K; Schou, A; Hellmuth, S G; Stallknecht, S E; Leth-M?ller, K; Iversen, M; Banke, M B; Petersen, I J; Klingenberg, S L; Krogh, J; Ebert, S E; Timm, A; Lindschou, J; Gluud, C	2017	Selective serotonin reuptake inhibitors versus placebo in patients with major depressive disorder. A systematic review with meta-analysis and Trial Sequential Analysis	0	0	https://www.embase.com/search/results?subaction=viewrecord&id=L614343148&from=export http://dx.doi.org/10.1186/s12888-016-1173-2							BMC Psychiatry	17	1															10.1186/s12888-016-1173-2	2017	2017-01-01				BMC Psychiatry	1471-244X										citalopram; escitalopram; fluoxetine; fluvoxamine; paroxetine; placebo; serotonin uptake inhibitor; sertraline; abdominal pain; abnormal laboratory result; abscess; acne; adverse outcome; allergy; amnesia; angina pectoris; anorexia; anxiety disorder; aortic aneurysm; appendicitis; article; asthenia; asthma; atrial fibrillation; backache; Beck Depression Inventory; blurred vision; breast cancer; b…		Background: The evidence on selective serotonin reuptake inhibitors (SSRIs) for major depressive disorder is unclear. Methods: Our objective was to conduct a systematic review assessing the effects of SSRIs versus placebo, 'active' placebo, or no intervention in adult participants with major depressive disorder. We searched for eligible randomised clinical trials in The Cochrane Library's CENTRAL…
Journal Article	Kye, S Y; Park, K	2017	Suicidal ideation and suicidal attempts among adults with chronic diseases: A cross-sectional study	0	0	https://www.embase.com/search/results?subaction=viewrecord&id=L613702210&from=export http://dx.doi.org/10.1016/j.comppsych.2016.12.001							Comprehensive Psychiatry	73				160-167												10.1016/j.comppsych.2016.12.001	2017	2017-01-01				Compr. Psychiatry	1532-8384										adult; angina pectoris; article; asthma; atopic dermatitis; breast cancer; cerebrovascular accident; chronic disease; colon cancer; controlled study; cross-sectional study; diabetes mellitus; disease association; dyslipidemia; female; heart infarction; hepatitis B; hepatitis C; household income; human; hypertension; kidney failure; liver cancer; liver cirrhosis; lung cancer; lung tuberculosis; ma…		Introduction About 14% of the global burden of disease has been attributed to neuropsychiatric disorders. The aim of this study was to show the general picture of suicidal ideation and behavior among Korean, and to test the hypothesis that there is a positive association between diseases and suicidality. Method A total of 19,599 individuals were asked if they had any chronic diseases, suicidal id…
Journal Article	Marjanovic, N; Mesrine, M; Lardeur, J Y; Marchetti, M; Favreau, F; Guenezan, J; Mimoz, O	2017	Relevance of the emergency department’s diagnostic tests according to the guidelines and impact on the emergency length of stay	0	0	https://www.embase.com/search/results?subaction=viewrecord&id=L614471422&from=export http://dx.doi.org/10.1007/s13341-017-0705-1							Annales Francaises de Medecine d'Urgence	7	1			7-15												10.1007/s13341-017-0705-1	2017	2017-01-01				Ann. Fr. Med. d'UrgenceRespect des recommandations de prescription des examens biologiques et ¨¦valuation de leur impact sur le temps de passage aux urgences	2108-6591										benzodiazepine; C reactive protein; alcohol intoxication; article; asthma; clinical examination; cystitis; diagnostic test; emergency ward; female; head injury; human; kidney colic; length of stay; major clinical study; male; observational study; pneumonia; practice guideline; prescription; pyelonephritis; reflex; retrospective study; seizure; suicide attempt		Background: Clinical examination may need to be completed by biological tests. In the Emergency Department (ED), a simplified access to laboratory tests results in an uncorrelated prescription with guidelines. The aim of our study was to assess the relevance of laboratory tests according to the clinical situation. The secondary objective was to assess their impact on the ED length of time. Materi…
Journal Article	Gasior, M; Hudson, J; Quintero, J; Ferreira-Cornwell, M C; Radewonuk, J; McElroy, S L	2017	A phase 3, multicenter, open-label, 12-month extension safety and tolerability trial of lisdexamfetamine dimesylate in adults with binge eating disorder	0	0	https://www.embase.com/search/results?subaction=viewrecord&id=L615238263&from=export http://dx.doi.org/10.1097/JCP.0000000000000702							Journal of Clinical Psychopharmacology	37	3			315-322												10.1097/JCP.0000000000000702	2017	2017-01-01				J. Clin. Psychopharmacol.	1533-712X										NCT01291173; acetylsalicylic acid; atorvastatin; enoxaparin; lisdexamfetamine; metoprolol; abdominal pain; acute coronary syndrome; adjustment disorder; adult; alopecia; anxiety disorder; article; asthma; binge eating disorder; body weight; bronchitis; bruxism; cholecystitis; cholelithiasis; clinical outcome; Columbia suicide severity rating scale; constipation; decreased appetite; diastolic bloo…		Background: A 12-month, open-label extension study assessed the long-term safety and tolerability of lisdexamfetamine dimesylate (LDX) in adults with binge eating disorder (BED). Methods: Adults (aged 18-55 y) with BED who completed 1 of 3 antecedent studies were enrolled in a 52-week, open-label extension study (dose optimization, 4 weeks [initial titration dose, 30-mg LDX; target doses, 50- or …
Journal Article	Onur, O ?	2017	Mood Stabilizator Use During Pregnancy and Breastfeeding	0	0	https://www.embase.com/search/results?subaction=viewrecord&id=L642230432&from=export http://dx.doi.org/10.1080/24750573.2017.1314599							Psychiatry and Clinical Psychopharmacology	27				223-225												10.1080/24750573.2017.1314599	2017	2017-01-01				Psychiatry Clin. Psychopharmacology	2475-0581										anticonvulsive agent; carbamazepine; folic acid; lamotrigine; lithium; oxcarbazepine; psychotropic agent; valproic acid; vitamin K group; abortion; acute otitis media; adult; adverse drug reaction; agranulocytosis; anamnesis; anemia; asthma; atopic dermatitis; body weight; breast cancer; breast feeding; breast milk; cancer recurrence; cancer survival; case report; child; childhood leukemia; chole…		Despite the claim that pregnancy may improve bipolar disorder in the past years, recent studies have not supported this and have shown that postpartum period bipolar disorder development and recurrence risk significantly increases. Many studies have shown that women with bipolar disorder have more depressive/ mixed episodes during their pregnancy than episodes of hypomania and mania. Determining …
Journal Article	Karka, I; Kilicaslan, F; Asoglu, M	2017	Progression of Bronchospasm Due To Electroconvulsive Therapy	0	0	https://www.embase.com/search/results?subaction=viewrecord&id=L642230710&from=export http://dx.doi.org/10.1080/24750573.2017.1308709							Psychiatry and Clinical Psychopharmacology	27				167-168												10.1080/24750573.2017.1308709	2017	2017-01-01				Psychiatry Clin. Psychopharmacology	2475-0581										muscle relaxant agent; olanzapine; propofol; rocuronium; sugammadex; valproic acid; adolescent; adverse drug reaction; anaphylaxis; anesthesia; anesthesiologist; asthma; bipolar disorder; bronchospasm; case report; clinical article; clinical evaluation; conference abstract; depression; distractibility; drug combination; drug therapy; electroconvulsive therapy; hemodynamics; human; incidence; logo…		Electroconvulsive therapy (ECT) is a process of creating generalized convulsions by stimulating the brain with electric stimulation. ECT is used as a primary treatment in psychological depression, such as suicide risk, unresponsive to manic excitation, catatonic schizophrenia. Most side effects of ECT are nondestructive and transient and as well can be prevented by special measures. In this artic…
Journal Article	Ferguson, G T; FitzGerald, J M; Bleecker, E R; Laviolette, M; Bernstein, D; LaForce, C; Mansfield, L; Barker, P; Wu, Y; Jison, M; Et, Al.	2017	Benralizumab for patients with mild to moderate, persistent asthma (BISE): a randomised, double-blind, placebo-controlled, phase 3 trial	0	0	https://cochrane.66557.net/central/doi/10.1002/central/CN-01370532/full								5	7			568‐576												10.1016/S2213-2600(17)30190-X	2017	2017-01-01															Adolescent; Adult; Aged; Antibodies, Monoclonal, Humanized [*administration & dosage]; Anti‐Asthmatic Agents [*administration & dosage]; Asthma [*drug therapy, physiopathology]; Biological Products [*administration & dosage]; Bronchodilator Agents; Chronic Disease [drug therapy]; Disease Progression; Dose‐Response Relationship, Drug; Double‐Blind Method; Female; Forced Expiratory Volume [*drug ef…		BACKGROUND: Benralizumab is a humanised, anti‐interleukin 5 receptor α monoclonal antibody that directly and rapidly depletes eosinophils, reduces asthma exacerbations, and improves lung function for patients with severe eosinophilic asthma. The objective of this trial was to assess the safety and efficacy of benralizumab for patients with mild to moderate, persistent asthma. METHODS: In this ran…
Journal Article	"IRCT N"	2017	Effect of Cognitive hypnotherapy in multiple sclerosis patients	0	0	https://cochrane.66557.net/central/doi/10.1002/central/CN-01892256/full																									2017	2017-01-01																	INTERVENTION: Cognitive Hypnotherapy For experimental group 8 sessions for one and a half hours of weekly cognitive hypnotherapy will be applied. The use of cognitive techniques Identify cognitive distortions Negative thoughts and cognitive restructuring Control group the control group will not receive any intervention. Intervention 1: Cognitive Hypnotherapy For experimental group 8 sessions for …
Journal Article	Thabrew, H; Corter, A; Goodyear-Smith, F; Goldfinch, M	2017	Randomized Trial Comparing the Electronic Composite Psychosocial Screener YouthCHAT With a Clinician-Interview Assessment for Young People: a Study Protocol	0	0	https://cochrane.66557.net/central/doi/10.1002/central/CN-02644459/full								6	7			e135												10.2196/resprot.7995	2017	2017-01-01																	BACKGROUND: Psychosocial problems such as depression, anxiety, and substance abuse are common and burdensome in young people, particularly those with long‐term physical conditions such as asthma and diabetes. In New Zealand, "screening" for such problems is undertaken routinely only with Year 9 students in low‐decile schools and opportunistically in pediatric settings using a nonvalidated and tim…
Journal Article	NCT	2017	Social Navigation for Adolescents in ED	0	0	https://cochrane.66557.net/central/doi/10.1002/central/CN-02741507/full																									2017	2017-01-01															Emergencies		Significant advances have been made in pediatrics in the United States in the last 60years. Mortality from infectious disease and cancer, for instance, has declinedsignificantly. The more stubborn issues in pediatrics include poor asthma control,obesity, suicide and adolescent homicide. To address these, our profession must begin tosystematically address social determinants of health. Scourges su…
Journal Article	Al-Yateem, N; Rossiter, R; Robb, W; Ahmad, A; Elhalik, M S; Albloshi, S; Slewa-Younan, S	2017	Mental health literacy among pediatric hospital staff in the United Arab Emirates	0	0	http://www.ncbi.nlm.nih.gov/entrez/query.fcgi?cmd=Retrieve&db=pubmed&dopt=Abstract&list_uids=29216871&query_hl=1							BMC Psychiatry	17	1			390						BMC psychiatry						10.1186/s12888-017-1556-z	2017 Dec 8	2017-12-08	Journal Article				1471-244X (Electronic); 1471-244X (Linking)				29216871						Cross-cultural care; Early intervention; Health literacy; Health promotion; Mental health; Pediatric care; Professional practice gaps	Adult; Clinical Competence/*statistics & numerical data; Cross-Sectional Studies; Depressive Disorder/diagnosis/therapy; Female; Health Literacy/*statistics & numerical data; Health Personnel/*statistics & numerical data; *Hospitals, Pediatric; Humans; Male; Psychotic Disorders/diagnosis/therapy; Stress Disorders, Post-Traumatic/diagnosis/therapy; Suicidal Ideation; Surveys and Questionnaires; Un…	BACKGROUND: In the United Arab Emirates (UAE) 35% of the population are aged 0-24?years. A significant proportion of these young people are living with chronic conditions (e.g., asthma, type 1 diabetes, cardiac conditions, and genetically-transmitted conditions such as thalassemia and cystic fibrosis). This group has increased vulnerability to developmental delays and mental health problems, and …
Journal Article	Herman, J L; Wilson, B D; Becker, T	2017	Demographic and Health Characteristics of Transgender Adults in California: Findings from the 2015-2016 California Health Interview Survey	0	0	http://www.ncbi.nlm.nih.gov/entrez/query.fcgi?cmd=Retrieve&db=pubmed&dopt=Abstract&list_uids=29091375&query_hl=1							Policy Brief UCLA Cent Health Policy Res		8			1-10						Policy brief (UCLA Center for Health Policy Research)							2017 Oct	2017-10-01	Journal Article								29091375							Adult; California; *Demography; Health Services Accessibility/*statistics & numerical data; *Health Status Disparities; Health Surveys; Healthcare Disparities/*statistics & numerical data; Humans; Mental Disorders/epidemiology; Suicide; Transgender Persons/*statistics & numerical data	This report provides the first look at demographics, health, and health care access among transgender adults in California who participated in the 2015-2016 California Health Interview Survey (CHIS). In California, about 92,000 (0.35 percent) adults ages 18 to 70 are transgender. Transgender adults are similar to cisgender1 adults in many ways but experience disparities in mental health, disabili…
Journal Article	Chang, H Y; Seo, J H; Kwon, J W; Suh, D I; Cho, H J; Yoon, J; Kim, E J; Lee, J S; Shin, Y J; Hong, S J	2017	Independent association among suicidal ideation, asthma, and bronchial hyperresponsiveness in adolescents	0	0	http://www.ncbi.nlm.nih.gov/entrez/query.fcgi?cmd=Retrieve&db=pubmed&dopt=Abstract&list_uids=28985451&query_hl=1							Clin Exp Allergy	47	12			1671-1674						Clinical and experimental allergy : journal of the British Society for Allergy and Clinical Immunology						10.1111/cea.13041	2017 Dec	2017-12-01	Letter; Research Support, Non-U.S. Gov't				1365-2222 (Electronic); 0954-7894 (Linking)				28985451							Adolescent; *Adolescent Behavior; Asthma/diagnosis/epidemiology/*physiopathology/*psychology; Bronchial Hyperreactivity/diagnosis/epidemiology/*physiopathology/*psychology; *Bronchoconstriction; Cost of Illness; Female; Humans; Lung/*physiopathology; Male; Quality of Life; Risk Factors; Seoul/epidemiology; *Suicidal Ideation
Journal Article	Lee, D C; Yi, S S; Fong, H F; Athens, J K; Ravenell, J E; Sevick, M A; Wall, S P; Elbel, B	2017	Identifying Local Hot Spots of Pediatric Chronic Diseases Using Emergency Department Surveillance	0	0	http://www.ncbi.nlm.nih.gov/entrez/query.fcgi?cmd=Retrieve&db=pubmed&dopt=Abstract&list_uids=28385326&query_hl=1							Acad Pediatr	17	3			267-274						Academic pediatrics						10.1016/j.acap.2016.10.017	2017 Apr	2017-04-01	Journal Article; Research Support, N.I.H., Extramural				1876-2867 (Electronic); 1876-2859 (Print); 1876-2859 (Linking)	Copyright ? 2016 Academic Pediatric Association. Published by Elsevier Inc. All rights reserved.			28385326						emergency department surveillance; geographic information systems; pediatric chronic disease; population health	Adolescent; Anxiety Disorders/epidemiology; Asthma/*epidemiology; Attention Deficit Disorder with Hyperactivity/epidemiology; Bipolar Disorder/epidemiology; Child; Child, Preschool; Chronic Disease/*epidemiology; Depressive Disorder/epidemiology; Emergency Service, Hospital; Epidemiological Monitoring; Female; Geographic Information Systems; Humans; Infant; Infant, Newborn; Male; Mental Disorders…	OBJECTIVE: To use novel geographic methods and large-scale claims data to identify the local distribution of pediatric chronic diseases in New York City. METHODS: Using a 2009 all-payer emergency claims database, we identified the proportion of unique children aged 0 to 17 with diagnosis codes for specific medical and psychiatric conditions. As a proof of concept, we compared these prevalence est…
Journal Article	Park, S	2017	Associations Between Household Secondhand Smoke Exposure and Health Problems Among Non-Smoking Adolescents in the Republic of Korea	0	0	http://www.ncbi.nlm.nih.gov/entrez/query.fcgi?cmd=Retrieve&db=pubmed&dopt=Abstract&list_uids=28343288&query_hl=1							J Prim Prev	38	4			385-402						The journal of primary prevention						10.1007/s10935-017-0467-6	2017 Aug	2017-08-01	Journal Article				1573-6547 (Electronic); 0278-095X (Linking)				28343288						Adolescents; Environmental tobacco smoke; Health; Passive smoking; Secondhand smoke	Adolescent; Asthma/*epidemiology; Cross-Sectional Studies; Depressive Disorder/*epidemiology; Environmental Exposure/*adverse effects; Family Characteristics; Female; *Health Status; Humans; Male; Republic of Korea; *Suicidal Ideation; Surveys and Questionnaires; Tobacco Smoke Pollution/*adverse effects	This study examined the association between household secondhand smoke exposure (HSHSE) and health status among non-smoking adolescents in Korea using two subsamples obtained from nationally representative cross-sectional secondary data: males (n?=?25,653) and females (n?=?31,187). Two self-reported HSHSE measures included exposure to household secondhand smoke during the week before the survey (…
Journal Article	Chung, J H; Kim, S H; Lee, Y W	2017	Erratum to: Suicidal ideation and suicide attempts among asthma	0	0	http://www.ncbi.nlm.nih.gov/entrez/query.fcgi?cmd=Retrieve&db=pubmed&dopt=Abstract&list_uids=28239406&query_hl=1							Ann Gen Psychiatry	16				4						Annals of general psychiatry						10.1186/s12991-017-0127-5	2017	2017-01-20	Published Erratum				1744-859X (Print); 1744-859X (Electronic); 1744-859X (Linking)				28239406								[This corrects the article DOI: 10.1186/s12991-016-0122-2.].
Journal Article	Piekarska-Wijatkowska, A; Kobza-Sindlewska, K; Rogaczewska, A; Zajdel, R; Krakowiak, A	2016	Intentional poisoning among elderly people-residents of a large urban agglomeration in Poland	0	0	https://www.embase.com/search/results?subaction=viewrecord&id=L613173362&from=export http://dx.doi.org/10.1177/0960327116630353							Human and Experimental Toxicology	35	12			1328-1336												10.1177/0960327116630353	2016	2016-01-01				Hum. Exp. Toxicol.	1477-0903										alcohol derivative; analgesic agent; anticonvulsive agent; antitussive agent; atypical antipsychotic agent; benzodiazepine derivative; carbon monoxide; cardiovascular agent; irritant agent; metal; opiate; oral antidiabetic agent; pesticide; phenothiazine derivative; sedative agent; serotonin uptake inhibitor; tricyclic antidepressant agent; aged; article; asthma; cerebrovascular accident; diabete…		Poisoning is considered a significant health problem among elderly people in Poland. This report refers to patients treated for poisonings at the Toxicology Unit, Lodz, Poland, during the period 2008-2012. The data to be analyzed were obtained from medical records of elderly people. A group of 1167 patients aged 60+ was selected. The number of intentional poisonings in the group of patients was 4…
Journal Article	Chung, J H; Kim, S H; Lee, Y W	2016	Suicidal ideation and suicide attempts among asthma	0	0	https://www.embase.com/search/results?subaction=viewrecord&id=L613438435&from=export http://dx.doi.org/10.1186/s12991-016-0122-2							Annals of General Psychiatry	15	1															10.1186/s12991-016-0122-2	2016	2016-01-01				Ann. Gen. Psychiatry	1744-859X										adult; alcohol consumption; arthritis; article; asthma; cerebrovascular accident; comorbidity; controlled study; depression; diabetes mellitus; educational status; employment status; exercise; family income; female; health status; human; hypertension; major clinical study; male; marriage; smoking; South Korean; suicidal ideation; suicide attempt		Background: The present study aimed to investigate the mental health status in patients with asthma and assess the effects of asthma on suicidal ideation and attempts using a representative sample from Korea. Methods: Individual-level data were obtained from 228,744 participants (6372 with asthma and 222,372 without asthma) of the 2013 Korean Community Health Survey. Demographic characteristics, …
Journal Article	Mead, E; Atkinson, G; Richter, B; Metzendorf, M I; Baur, L; Finer, N; Corpeleijn, E; O'Malley, C; Ells, L J	2016	Drug interventions for the treatment of obesity in children and adolescents	0	0	https://www.embase.com/search/results?subaction=viewrecord&id=L613444899&from=export http://dx.doi.org/10.1002/14651858.CD012436							Cochrane Database of Systematic Reviews	2016	11															10.1002/14651858.CD012436	2016	2016-01-01				Cochrane Database Syst. Rev.	1361-6137										EUCTR2010 023061 21; ISRCTN08063839; NCT00001723; alanine aminotransferase; aspartate aminotransferase; cyanocobalamin; feces lipid; fluoxetine; hemoglobin; metformin; sibutramine; orlistat; vitamin D; abdominal cramp; abdominal discomfort; abdominal pain; abnormal feces composition; adolescent; adolescent behavior; adolescent obesity; alanine aminotransferase blood level; appendicitis; aseptic m…		Background: Child and adolescent obesity has increased globally, and can be associated with significant short- and long-term health consequences. Objectives: To assess the efficacy of drug interventions for the treatment of obesity in children and adolescents. Search methods: We searched CENTRAL, MEDLINE, Embase, PubMed (subsets not available on Ovid), LILACS as well as the trial registers ICTRP …
Journal Article	Chung, J H; Kim, J B; Kim, J H	2016	Suicidal ideation and attempts in patients with stroke: a population-based study	0	0	https://www.embase.com/search/results?subaction=viewrecord&id=L611224604&from=export http://dx.doi.org/10.1007/s00415-016-8231-z							Journal of Neurology	263	10			2032-2038												10.1007/s00415-016-8231-z	2016	2016-01-01				J. Neurol.	1432-1459										aged; arthritis; article; asthma; cerebrovascular accident; controlled study; depression; diabetes mellitus; drinking behavior; educational status; employment status; female; household income; human; major clinical study; male; marriage; physical activity; population research; priority journal; physiological stress; stroke patient; suicidal ideation; suicide attempt		Stroke is known to be associated with an increase in the risk for suicide. However, there are very few population-based studies investigating the risk of suicidal ideation and attempts in patients with stroke. The purpose of this study was to compare the risk of suicidal ideation and attempts between patients with stroke and population without stroke using nationwide survey data. Individual-level…
Journal Article	Idenfors, H; Str?msten, L M J; Renberg, E S	2016	Non-psychiatric inpatient care preceding admission for self-harm in young people	0	0	https://www.embase.com/search/results?subaction=viewrecord&id=L611104578&from=export http://dx.doi.org/10.1016/j.jpsychores.2016.06.011							Journal of Psychosomatic Research	88				8-13												10.1016/j.jpsychores.2016.06.011	2016	2016-01-01				J. Psychosom. Res.	1879-1360										abdominal pain; adolescent; adult; article; asthma; automutilation; collapse; controlled study; convulsion; epilepsy; faintness; female; hospital admission; hospital patient; human; injury; insulin dependent diabetes mellitus; intoxication; major clinical study; male; patient care; probability; risk assessment; sex difference; thorax pain; young adult		Objective Many young people contact health services before they harm themselves intentionally. However, they often seek care for non-suicidal or non-psychiatric causes despite having suicidal thoughts. We investigated the non-psychiatric hospital diagnoses received by young people during the year before their first admission to hospital for self-harm. Methods From a national register, we selected…
Journal Article	Tumwine, J K	2016	Infections interplay with non-communicable diseases	0	0	https://www.embase.com/search/results?subaction=viewrecord&id=L612871912&from=export http://dx.doi.org/10.4314/ahs.v16i3:1							African Health Sciences	16	3			i-iii												10.4314/ahs.v16i3:1	2016	2016-01-01				Afr. Health Sci.	1680-6905										apolipoprotein E; asthma; breast feeding; clinical practice; colorectal cancer; comorbidity; diabetes mellitus; dietary intake; disease association; dyspepsia; epilepsy; Helicobacter infection; hepatitis B; human; Human immunodeficiency virus infection; immunomodulation; infection; inflammatory bowel disease; non communicable disease; note; oxidative stress; parasitosis; personality; population g…
Journal Article	Oberg, C; Colianni, S; King-Schultz, L	2016	Child Health Disparities in the 21st Century	0	0	https://www.embase.com/search/results?subaction=viewrecord&id=L612939993&from=export http://dx.doi.org/10.1016/j.cppeds.2016.07.001							Current Problems in Pediatric and Adolescent Health Care	46	9			291-312												10.1016/j.cppeds.2016.07.001	2016	2016-01-01				Curr. Probl. Pediatr. Adolesc. Health Care	1538-3199										academic achievement; adolescence; article; asthma; child health; childhood mortality; childhood obesity; chronic disease; dental procedure; depression; educational status; environmental exposure; health care access; health disparity; health equity; human; immunization; infant mortality; low birth weight; mental health; prematurity; prevalence; preventive health service; social determinants of he…		The topic of persistent child health disparities remains a priority for policymakers and a concern for pediatric clinicians. Health disparities are defined as differences in adverse health outcomes for specific health indicators that exist across sub-groups of the population, frequently between minority and majority populations. This review will highlight the gains that have been made since the 1…
Journal Article	Batty, G D; Bell, S; Stamatakis, E; Kivim?ki, M	2016	Association of systemic inflammation with risk of completed suicide in the general population	0	0	https://www.embase.com/search/results?subaction=viewrecord&id=L613416292&from=export http://dx.doi.org/10.1001/jamapsychiatry.2016.1805							JAMA Psychiatry	73	9			993-995												10.1001/jamapsychiatry.2016.1805	2016	2016-01-01				JAMA Psychiatry	2168-622X										C reactive protein; article; asthma; depression; disease association; distress syndrome; follow up; health survey; human; inflammation; mental patient; mortality; pathophysiology; risk factor; suicidal ideation; suicide
Journal Article	Rodway, C; Tham, S G; Ibrahim, S; Turnbull, P; Windfuhr, K; Shaw, J; Kapur, N; Appleby, L	2016	Suicide in children and young people in England: a consecutive case series	0	0	https://www.embase.com/search/results?subaction=viewrecord&id=L610504180&from=export http://dx.doi.org/10.1016/S2215-0366(16)30094-3							The Lancet Psychiatry	3	8			751-759												10.1016/S2215-0366(16)30094-3	2016	2016-01-01				Lancet Psychiatry	2215-0374										illicit drug; psychotropic agent; serotonin uptake inhibitor; academic achievement; academic pressure; adolescent; adult; article; asthma; automutilation; bereavement; bullying; cannabis use; case study; child; child death; child neglect; child sexual abuse; childhood mortality; controlled study; coroner; criminal justice; domestic violence; drinking behavior; drug intoxication; drug misuse; drug…		Background There is concern about the mental health of children and young people and a possible rise in suicidal behaviour in this group. We have done a comprehensive national multi-agency study of suicide in under 20s in England. We aimed to establish how frequently suicide is preceded by child-specific and young person-specific suicide risk factors, as well as all-age factors, and to identify c…
Journal Article	Hanling, S R; Hickey, A; Lesnik, I; Hackworth, R J; Stedje-Larsen, E; Drastal, C A; McLay, R N	2016	Stellate ganglion block for the treatment of posttraumatic stress disorder a randomized, double-blind, controlled trial	0	0	https://www.embase.com/search/results?subaction=viewrecord&id=L610988659&from=export http://dx.doi.org/10.1097/AAP.0000000000000402							Regional Anesthesia and Pain Medicine	41	4			494-500												10.1097/AAP.0000000000000402	2016	2016-01-01				Reg. Anesth. Pain Med.	1532-8651										NCT01629537; alfentanil; lidocaine; midazolam; placebo; ropivacaine; adult; anxiety disorder; aspiration pneumonia; asthma; borderline hypertension; brain damage; conference paper; controlled study; depression; double blind procedure; dyspnea; female; Horner syndrome; human; major clinical study; male; military service; outcome assessment; pain; panic; paresthesia; posttraumatic stress disorder; …		Objective: In this study, we aimed to determine if stellate ganglion block (SGB) could reduce symptoms of posttraumatic stress disorder (PTSD) in comparison with sham therapy in military service members. Methods: In a randomized trial in which both participants and assessors were blind, participants with PTSD received either an SGB or a sham procedure. Posttraumatic stress disorder symptoms were …
Journal Article	Kann, L; McManus, T; Harris, W A; Shanklin, S L; Flint, K H; Hawkins, J; Queen, B; Lowry, R; Olsen, E O; Chyen, D; Whittle, L; Thornton, J; Lim, C; Yamakawa, Y; Brener, N; Zaza, S	2016	Youth Risk Behavior Surveillance - United States, 2015	0	0	https://www.embase.com/search/results?subaction=viewrecord&id=L615930931&from=export http://dx.doi.org/10.15585/mmwr.ss6506a1							Morbidity and mortality weekly report. Surveillance summaries (Washington, D.C. : 2002)	65	6			1-174												10.15585/mmwr.ss6506a1	2016	2016-01-01				MMWR Surveill Summ	1545-8636										adolescent; adolescent behavior; behavioral risk factor surveillance system; child; epidemiology; female; health behavior; high risk behavior; human; male; psychology; United States; young adult		PROBLEM: Priority health-risk behaviors contribute to the leading causes of morbidity and mortality among youth and adults. Population-based data on these behaviors at the national, state, and local levels can help monitor the effectiveness of public health interventions designed to protect and promote the health of youth nationwide. REPORTING PERIOD COVERED: September 2014-December 2015. DESCRIP…
Journal Article	Giordano, A; Frontini, A; Cinti, S	2016	Convertible visceral fat as a therapeutic target to curb obesity	0	0	https://www.embase.com/search/results?subaction=viewrecord&id=L608976625&from=export http://dx.doi.org/10.1038/nrd.2016.31							Nature Reviews Drug Discovery	15	6			405-424												10.1038/nrd.2016.31	2016	2016-01-01				Nat. Rev. Drug Discov.	1474-1784										amfebutamone; amfebutamone plus naltrexone; amfepramone; amlexanox; beloranib; canagliflozin; dapagliflozin; desvenlafaxine; exendin 4; fenfluramine; gastric inhibitory polypeptide; glucagon like peptide 1 derivative; Janus kinase inhibitor; liraglutide; lorcaserin; metformin; metreleptin; mirabegron; phentermine; phentermine plus topiramate; placebo; pramlintide; resveratrol; rimonabant; setmela…		New therapeutic and preventative strategies are needed to address the growing obesity epidemic. In animal models, brown adipose tissue activation and the associated heat produced contribute to countering obesity and the accompanying metabolic abnormalities. Adult humans also have functional brown fat. Here, we present and discuss the concepts of murine and human white adipose tissue plasticity an…
Journal Article	Stan, V; Su, F; Weaver, L; Schrift, M; Gausche, E	2016	A case of rapidly progressive cognitive changes: The search for whipple's disease	0	0	https://www.embase.com/search/results?subaction=viewrecord&id=L612157188&from=export http://dx.doi.org/10.1176/appi.neuropsych.15080210							Journal of Neuropsychiatry and Clinical Neurosciences	28	3			e61-e62												10.1176/appi.neuropsych.15080210	2016	2016-01-01				J. Neuropsychiatry Clin. Neurosci.	0895-0172										ceftriaxone; doxycycline; hydroxychloroquine; lorazepam; aged; apnea monitoring; asthma; bipolar disorder; case report; catatonia; central nervous system; depression; diagnosis; duodenum biopsy; endoscopy; female; gastroenterology; gaze paralysis; human; human tissue; hypertension; Whipple's disease; lethargy; mental health; nuclear magnetic resonance imaging; reflex; rigidity; sleep apnea syndro…		Background: Whipple's disease (WD) is a rare disease that affects multiple organ systems with highly variable clinical presentations. WD is a systemic infection of Tropheryma whipplei which may present systemically or with neuropsychiatric signs and symptoms. Untreated WD can be fatal in a significant number of patients. While diagnostic testing is often inconclusive and MRI findings vary, oculom…
[truncated: 390 more rows]
[truncated: 30 more columns]

## Sheet: List of excluded documents
No	Excluded reason	Reference
[truncated: 10 more rows]

## Sheet: Data extraction quality  assess
No.	Author	Year	Country	Study type	Data source	Basedline Age	Follow-up time	Sample size	Events number	Confounder Adjustment	Suicidal behavior	Asthmatic state	Effect Size	Low-CI	Up-CI	NOS score
[truncated: 27 more rows]

## Sheet: Data analysis process
metan lnor selnor, label(namevar=author, yearvar=year) by(suicidalbehavior) random eform texts(110) effect(OR)
[truncated: 22 more rows]
